# Supplementary material for: Ancient genomes provide insights into family structure and the heredity of social status in the early Bronze Age of southeastern Europe
Source: Sci Rep. 2021 May 12;11:10072. doi: 10.1038/s41598-021-89090-x (PMC8115322; doi:10.1038/s41598-021-89090-x)
Supplement: Supplementary file 2 — Supplementary Information 2. [file 41598_2021_89090_MOESM2_ESM.xlsx]

## Sheet: MiSeq table
Lab name	Archeological site	Grave	Sex	Age	Bone	Number of PCR cycles	Sequencing run	Sequencing mode	Raw reads	Reads after trimming	Reads after quality check	Alligned reads	Dedupped	After lenght filter	% duplicates	Endogenous content [%]	Aligned to mt	% to mt	5pCtoT_pos1	3pGtoA_pos1	Nseqs	NchrY+NchrX	NchrY	R_y	SE	95% Cl	Assignment
Mok 9b	Mokrin	237	female	adultus	petrous bone	12	MiSeq	SE, 50 bp	714070	714061	708825	374252	374022	364612	0.0615	52.7665	165	0.0441	0.162555	0.0970282	364612	18599	101	0.0054	0.0005	0.0044-0.0065	XX
Mok 12	Mokrin	122E	male	infans II	petrous bone	12	MiSeq	SE, 50 bp	646445	646439	639430	233131	232972	219370	0.0682	36.4343	56	0.024	0.243831	0.206482	219370	6285	545	0.0867	0.0035	0.0798-0.0937	XY
Mok 13	Mokrin	122S	female	adultus	petrous bone	12	MiSeq	SE, 50 bp	884330	884323	878212	455598	455231	437405	0.0806	51.8361	126	0.0277	0.191854	0.13404	437405	22387	140	0.0063	0.0005	0.0052-0.0073	XX
Mok 14	Mokrin	161	female	infans II	petrous bone	12	MiSeq	SE, 50 bp	730244	730238	724576	370294	370103	361429	0.0516	51.0786	94	0.0254	0.141951	0.0769759	361429	18558	95	0.0051	0.0005	0.0041-0.0061	XX
Mok 15	Mokrin	163	male	maturus	petrous bone	12	MiSeq	SE, 50 bp	642998	642991	637433	296456	296190	291061	0.0897	46.4661	139	0.0469	0.173434	0.0865175	291061	8341	741	0.0888	0.0031	0.0827-0.0949	XY
Mok 16a	Mokrin	181	female	adultus	petrous bone	12	MiSeq	SE, 50 bp	152639	152638	151862	91720	91689	89613	0.0338	60.3765	24	0.0262	0.189296	0.108874	89613	4631	34	0.0073	0.0013	0.0049-0.0098	XX
Mok 17a	Mokrin	186	female	infans II	petrous bone	12	MiSeq	SE, 50 bp	727900	727891	723065	395708	395291	384537	0.1054	54.6688	186	0.0471	0.176144	0.108627	384537	19488	184	0.0094	0.0007	0.0081-0.0108	XX
Mok 18a	Mokrin	211	male	maturus-senium	petrous bone	12	MiSeq	SE, 50 bp	450126	450119	441604	37754	37744	35499	0.0265	8.547	5	0.0132	0.264254	0.20867	35499	1051	87	0.0828	0.0085	0.0661-0.0994	consistent with XY but not XX
Mok 19a	Mokrin	220	male	infans II	petrous bone	12	MiSeq	SE, 50 bp	895220	895219	892057	609577	608986	597556	0.097	68.2676	192	0.0315	0.169707	0.0864934	597556	17082	1497	0.0876	0.0022	0.0834-0.0919	XY
Mok 20	Mokrin	223	female	infans II	petrous bone	12	MiSeq	SE, 50 bp	790460	790454	782950	380953	380737	367464	0.0567	48.6285	160	0.042	0.16977	0.115515	367464	18904	145	0.0077	0.0006	0.0064-0.0089	XX
Mok 21a	Mokrin	224	female	adultus	petrous bone	12	MiSeq	SE, 50 bp	557587	557582	547940	96960	96935	91559	0.0258	17.6908	25	0.0258	0.222919	0.179024	91559	4653	21	0.0045	1	0.0026-0.0064	XX
Mok 22	Mokrin	225	male	adultus	petrous bone	12	MiSeq	SE, 50 bp	618748	618743	614352	380634	380310	375895	0.0851	61.9042	125	0.0329	0.166308	0.0527273	375895	10947	963	88	0.0027	0.0827-0.0933	XY
Mok 23	Mokrin	228	female	maturus	petrous bone	12	MiSeq	SE, 50 bp	776385	776379	773630	531816	531398	518180	0.0786	68.6889	157	0.0295	0.176617	0.0959582	518180	26455	145	0.0055	0.0005	0.0046-0.0064	XX
Mok 24a	Mokrin	243	male	adultus	petrous bone	12	MiSeq	SE, 50 bp	824841	824837	821350	551680	551268	541116	0.0747	67.1173	167	0.0303	0.152086	0.0738977	541116	15770	1353	0.0858	0.0022	0.0814-0.0902	XY
Mok 25a	Mokrin	246	female	maturus	petrous bone	12	MiSeq	SE, 50 bp	742948	742944	740133	494740	494304	481128	0.0881	66.7858	131	0.0265	0.169006	0.0951853	481128	24588	167	0.0068	0.0005	0.0058-0.0078	XX
Mok 26a	Mokrin	247	female	infans II	petrous bone	12	MiSeq	SE, 50 bp	775488	775485	772759	538497	538168	526451	0.0611	69.6424	221	0.0411	0.153308	0.0841316	526451	26588	181	0.0068	0.0005	0.0058-0.0078	XX
Mok 10b	Mokrin	257A	female	senium	petrous bone	12	MiSeq	SE, 50 bp	852410	852401	849602	589070	588486	573671	0.0991	69.2661	176	0.0299	0.187876	0.107795	573671	28879	199	0.0069	0.0005	0.0059-0.0078	XX
Mok 27	Mokrin	257B	male	infans I	petrous bone	12	MiSeq	SE, 50 bp	459521	459514	454912	200830	200747	195003	0.0413	44.1287	62	0.0309	0.129514	0.0716279	195003	5479	488	0.0891	0.0038	0.0815-0.0966	XY
Mok 28a	Mokrin	260	male	infans II	petrous bone	12	MiSeq	SE, 50 bp	685143	685135	682380	448460	448095	435796	0.0814	65.6665	205	0.0457	0.14656	0.0855971	435796	12598	1096	87	0.0025	0.0821-0.0919	XY
Mok 29a	Mokrin	282	male	juvenis	petrous bone	12	MiSeq	SE, 50 bp	860515	860511	857623	607172	606781	597171	0.0644	70.7515	167	0.0275	0.139582	0.0660911	597171	17142	1481	0.0864	0.0021	0.0822-0.0906	XY
Mok 30	Mokrin	287	female	adultus	petrous bone	12	MiSeq	SE, 50 bp	870381	870377	866881	595156	594592	582529	0.0948	68.5898	200	0.0336	0.15156	0.0756803	582529	29677	183	0.0062	0.0005	0.0053-0.0071	XX
Mok 31	Mokrin	288	female	senium	petrous bone	12	MiSeq	SE, 50 bp	776164	776157	770819	432931	432652	417467	0.0644	56.1289	109	0.0252	0.194879	0.123427	417467	21158	120	0.0057	0.0005	0.0047-0.0067	XX
Mok 32	Mokrin	295	male	juvenis	petrous bone	12	MiSeq	SE, 50 bp	987532	987521	983176	595133	594617	583904	0.0867	60.4792	227	0.0382	0.151249	0.0718591	583904	16680	1473	0.0883	0.0022	0.084-0.0926	XY
Mok 33	Mokrin	302	female	adultus	petrous bone	12	MiSeq	SE, 50 bp	611581	611577	607977	336014	335823	328409	0.0568	55.2361	70	0.0208	0.141214	0.0679764	328409	16683	106	0.0064	0.0006	0.0051-0.0076	XX

## Sheet: NovaSeq table
Lab name	Archeological site	Grave	Sex	Age	Bone	Sequencing	Parallels	PCR cycles	Raw reads	Joined reads	Mapped reads	Endo [%]	Dup	Dup [%]	Read length	St.deviation	Nseqs	NchrY+NchrX	NchrY	R_y	SE	95% CI	Assignment	# of 1240K SNPs called in Sample	# of autosomal 1240K SNPs called in Sample
Mok 9b	Mokrin	237	female	adultus	petrous bone	NovaSeq	12	10	151059384	138290209	52806950	38.1856	1824829	3.45566	53.7637	14.5019	52806950	2634140	5853	0.0022	0	0.0022-0.0023	XX	803931	770907
Mok 12	Mokrin	122E	male	infans II	petrous bone	NovaSeq	12	10	182060116	160712090	39836683	24.7876	1495289	3.75355	48.7449	12.1267	39836683	1139161	89096	0.0782	0.0003	0.0777-0.0787	XY	623292	597675
Mok 13	Mokrin	122S	female	adultus	petrous bone	NovaSeq	12	10	206411202	186724594	68055935	36.4472	2560431	3.76224	51.5122	13.4741	68055935	3463610	8659	0.0025	0	0.0024-0.0026	XX	873406	836596
Mok 14	Mokrin	161	female	infans II	petrous bone	NovaSeq	12	10	141507690	129501442	45447494	35.0942	1446894	3.18366	55.0418	15.0227	45447494	2279376	5012	0.0022	0	0.0021-0.0023	XX	751621	720972
Mok 15	Mokrin	163	male	maturus	petrous bone	NovaSeq	12	10	220285914	198406664	70089798	35.3263	3051938	4.35433	54.6534	14.5431	70089798	1963143	159133	0.0811	0.0002	0.0807-0.0814	XY	933600	891675
Mok 16a	Mokrin	181	female	adultus	petrous bone	NovaSeq	12	14	171853196	157721664	73299351	46.4739	2738038	3.73542	53.2657	14.0684	73299351	3701882	8771	0.0024	0	0.0023-0.0024	XX	923942	885200
Mok 17a	Mokrin	186	female	infans II	petrous bone	NovaSeq	12	10	98731327	91116878	37465491	41.1181	1216371	3.24664	53.301	14.4951	37465491	1846298	4910	0.0027	0	0.0026-0.0027	XX	640472	614588
Mok 18a	Mokrin	211	male	maturus-senium	petrous bone	NovaSeq	12	10	494367272	447568262	22587267	5.04666	913999	4.04652	47.2918	10.6877	22587267	641172	45993	0.0717	0.0003	0.0711-0.0724	NA, XY based on Cassidy et al. 2020	369803	355339
Mok 19a	Mokrin	220	male	infans II	petrous bone	NovaSeq	12	10	94786370	87586062	46207454	52.7566	1504040	3.25497	54.549	14.7307	46207454	1303408	104967	0.0805	0.0002	0.0801-0.081	XY	760909	729277
Mok 20	Mokrin	223	female	infans II	petrous bone	NovaSeq	12	10	115487904	105650679	39178684	37.0832	1312227	3.34934	52.2178	13.9791	39178684	1979534	4533	0.0023	0	0.0022-0.0024	XX	660984	633463
Mok 21a	Mokrin	224	female	adultus	petrous bone	NovaSeq	12	10	230906590	207175076	25621944	12.3673	816364	3.18619	48.7306	12.021	25621944	1300086	3080	0.0024	0	0.0023-0.0025	XX	438865	419841
Mok 22	Mokrin	225	male	adultus	petrous bone	NovaSeq	12	10	98662700	93328688	44269060	47.4335	3020962	6.82409	57.379	14.8149	44269060	1242131	101223	0.0815	0.0002	0.081-0.082	XY	741440	711244
Mok 23	Mokrin	228	female	maturus	petrous bone	NovaSeq	12	10	102576502	95471995	50972495	53.39	3949329	7.74796	54.0266	14.5711	50972495	2544729	5772	0.0023	0	0.0022-0.0023	XX	769739	738316
Mok 24a	Mokrin	243	male	adultus	petrous bone	NovaSeq	12	10	116864707	109464995	54268369	49.576	1958172	3.60831	55.5851	15.0504	54268369	1526010	122838	0.0805	0.0002	0.0801-0.0809	XY	840942	805202
Mok 25a	Mokrin	246	female	maturus	petrous bone	NovaSeq	12	10	137885994	127898580	66535034	52.0217	2473360	3.71738	53.9456	14.4244	66535034	3335841	8058	0.0024	0	0.0024-0.0025	XX	904823	867507
Mok 26a	Mokrin	247	female	infans II	petrous bone	NovaSeq	12	10	122770700	114396963	60036548	52.4809	4724146	7.86878	54.6664	14.9058	60036548	2992613	7191	0.0024	0	0.0023-0.0025	XX	848589	814250
Mok 10b	Mokrin	257A	female	senium	petrous bone	NovaSeq	12	10	111271222	102405848	57028156	55.6884	4356214	7.63871	52.8764	14.1642	57028156	2855328	7057	0.0025	0	0.0024-0.0025	XX	809349	776161
Mok 27	Mokrin	257B	male	infans I	petrous bone	NovaSeq	12	10	133083350	124256550	36435648	29.3229	2636836	7.23697	55.2968	15.0634	36435648	1033088	83612	0.0809	0.0003	0.0804-0.0815	XY	646730	621039
Mok 28a	Mokrin	260	male	infans II	petrous bone	NovaSeq	12	10	124021893	113293963	56651208	50.0037	4527325	7.99158	54.227	14.7399	56651208	1589793	128549	0.0809	0.0002	0.0804-0.0813	XY	831792	796976
Mok 29a	Mokrin	282	male	juvenis	petrous bone	NovaSeq	12	10	169715077	160241216	83223480	51.9364	6667476	8.01153	56.0842	15.1866	83223480	2336244	188509	0.0807	0.0002	0.0803-0.081	XY	1001596	955138
Mok 30	Mokrin	287	female	adultus	petrous bone	NovaSeq	12	10	97739234	92149868	48838966	52.9995	3292588	6.74172	55.1211	14.8308	48838966	2440440	5859	0.0024	0	0.0023-0.0025	XX	764225	733093
Mok 31	Mokrin	288	female	senium	petrous bone	NovaSeq	12	10	129838802	119465477	51399176	43.0243	3847343	7.48522	52.4373	13.9409	51399176	2568817	6141	0.0024	0	0.0023-0.0025	XX	758408	727291
Mok 32	Mokrin	295	male	juvenis	petrous bone	NovaSeq	12	10	119528625	110201751	48709188	44.2	3615317	7.42225	55.6055	15.1159	48709188	1369940	110264	0.0805	0.0002	0.08-0.0809	XY	776623	744488
Mok 33	Mokrin	302	female	adultus	petrous bone	NovaSeq	12	10	134772923	124294784	53433740	42.9895	4217422	7.89281	55.9728	15.1314	53433740	2673649	6363	0.0024	0	0.0023-0.0024	XX	804443	771520

## Sheet: Contamination
Lab name	Archeological site	Grave	inferred-error-rate	MAP-authentic	2.5% authentic	97.5% authentic	gelman diagnostic	gelman diag upper bound
Mok 9b	Mokrin	237	0.0003	0.999879	0.997067	0.999979	1.00018	1.00032
Mok 12	Mokrin	122E	0.0006	0.999669	0.992114	0.999946	1.00068	1.0016
Mok 13	Mokrin	122S	0.0008	0.999811	0.995842	0.999969	1.00046	1.00072
Mok 14	Mokrin	161	0.0005	0.996775	0.98944	0.999271	1.00087	1.00098
Mok 15	Mokrin	163	0.0004	0.999011	0.995549	0.999777	1.00112	1.00165
Mok 16a	Mokrin	181	0.0006	0.999766	0.994495	0.999958	1.0006	1.00097
Mok 17a	Mokrin	186	0.0005	0.999823	0.99598	0.999972	1.00314	1.00722
Mok 18a	Mokrin	211	0.0005	0.999422	0.987146	0.999902	0.999987	0.999996
Mok 19a	Mokrin	220	0.0004	0.992954	0.985965	0.99944	1.00046	1.00114
Mok 20	Mokrin	223	0.0005	0.999758	0.995294	0.999961	1.00142	1.00484
Mok 21a	Mokrin	224	0.0005	0.993058	0.978603	0.998225	1.0023	1.00667
Mok 22	Mokrin	225	0.0004	0.997058	0.991979	0.998965	1.00022	1.00072
Mok 23	Mokrin	228	0.0004	0.99982	0.995961	0.999971	1.00034	1.00043
Mok 24a	Mokrin	243	0.0004	0.999579	0.993674	0.999923	1.00136	1.00482
Mok 25a	Mokrin	246	0.0005	0.999618	0.99462	0.999934	1.00006	1.00013
Mok 26a	Mokrin	247	0.0004	0.999836	0.996483	0.999972	1.00064	1.00081
Mok 10b	Mokrin	257A	0.0005	0.999389	0.993467	0.999917	1.00065	1.00141
Mok 27	Mokrin	257B	0.0005	0.994112	0.985936	0.997403	1.00075	1.00135
Mok 28a	Mokrin	260	0.0004	0.9997	0.995767	0.999951	1.00142	1.00413
Mok 29a	Mokrin	282	0.0004	0.985104	0.975979	0.991031	1.00042	1.00157
Mok 30	Mokrin	287	0.0004	0.999832	0.996281	0.999974	1.00011	1.00022
Mok 31	Mokrin	288	0.0006	0.999708	0.993809	0.999953	1.00173	1.00286
Mok 32	Mokrin	295	0.0004	0.996246	0.990443	0.998843	1.00219	1.00586
Mok 33	Mokrin	302	0.0004	0.999003	0.994236	0.999786	1.00081	1.00216
