# Supplementary material for: Ancient genomes provide insights into family structure and the heredity of social status in the early Bronze Age of southeastern Europe
Source: Sci Rep. 2021 May 12;11:10072. doi: 10.1038/s41598-021-89090-x (PMC8115322; doi:10.1038/s41598-021-89090-x)
Supplement: Supplementary file 3 — Supplementary Information 3. [file 41598_2021_89090_MOESM3_ESM.xlsx]

## Sheet: Sheet1
	257A	122E	122S	161	163	181	186	211	220	223	224	225	228	243	246	247	257B	260	282	287	288	295	302
237	0.891242	0.918774	0.798188	0.766843	0.413540	0.893379	NA	0.886579	0.738822	0.410687	0.522614	0.785268	0.485014	0.471831	0.576897	0.571453	0.477386	0.477953	0.665554	0.804794	0.783632	0.183319	0.698870
257A		0.582995	0.334809	0.307864	0.064206	0.508090	NA	0.566091	0.265048	0.071456	0.146167	0.336620	0.107941	0.088500	0.144561	0.135449	0.095280	0.095528	0.193791	0.353305	0.322238	0.015373	0.237302
122E			0.266363	0.244517	0.046536	0.425203	NA	0.493735	0.206709	0.052493	0.113183	0.270266	0.081067	0.065053	0.108961	0.101291	0.070552	0.070743	0.147406	0.283742	0.256215	0.010905	0.184655
122S				0.464823	0.134177	0.671536	NA	0.700347	0.419129	0.142276	0.244492	0.494874	0.197532	0.173687	0.257435	0.246934	0.182357	0.182749	0.330777	0.516718	0.483520	0.037969	0.380442
161					0.162087	0.697942	NA	0.721927	0.456203	0.169209	0.274052	0.528789	0.227567	0.204531	0.292211	0.282192	0.213007	0.213426	0.368657	0.550635	0.518710	0.050151	0.416758
163						0.936989	NA	0.924990	0.816273	0.492780	0.600622	0.852276	0.568634	0.560533	0.665282	0.661923	0.564416	0.565003	0.752447	0.869692	0.852933	0.233491	0.778877
181							NA	0.559031	0.259822	0.070101	0.143409	0.330464	0.105838	0.086778	0.141669	0.132721	0.093419	0.093661	0.189849	0.346809	0.316150	0.015166	0.232656
186								NA	NA	NA	NA	NA	NA	NA	NA	NA	NA	NA	NA	NA	NA	NA	NA
211									0.243879	0.079994	0.142682	0.301314	0.111777	0.096766	0.144832	0.137834	0.102044	0.102264	0.186670	0.314623	0.289626	0.023046	0.221094
220										0.190869	0.302826	0.572444	0.254443	0.230547	0.325801	0.315598	0.239433	0.239894	0.408787	0.595476	0.563506	0.057133	0.457781
223											0.603002	0.845159	0.572313	0.564645	0.664326	0.660949	0.568318	0.568877	0.747227	0.861969	0.845279	0.249200	0.773361
224												0.744929	0.464278	0.451504	0.546694	0.541111	0.456776	0.457286	0.627073	0.763341	0.741775	0.191043	0.660324
225													0.209861	0.187395	0.270234	0.260357	0.195604	0.195997	0.342506	0.521056	0.489256	0.045238	0.389907
228														0.488070	0.589769	0.584719	0.493166	0.493718	0.675346	0.808856	0.788531	0.200043	0.707172
243															0.607577	0.602749	0.505183	0.505771	0.698013	0.831826	0.812012	0.194152	0.729396
246																0.492744	0.399530	0.400091	0.591838	0.751400	0.726358	0.132429	0.631300
247																	0.404472	0.405046	0.601173	0.761575	0.736634	0.131429	0.640693
257B																		0.500575	0.689337	0.823496	0.803427	0.195394	0.721007
260																			0.688807	0.823119	0.803022	0.195001	0.720523
282																				0.681035	0.651504	0.083823	0.546336
287																					0.467403	0.037547	0.367340
288																						0.043477	0.397428
295																							0.924507
