# Supplementary material for: Ancient genomes provide insights into family structure and the heredity of social status in the early Bronze Age of southeastern Europe
Source: Sci Rep. 2021 May 12;11:10072. doi: 10.1038/s41598-021-89090-x (PMC8115322; doi:10.1038/s41598-021-89090-x)
Supplement: Supplementary file 4 — Supplementary Information 4. [file 41598_2021_89090_MOESM4_ESM.xlsx]

## Sheet: CEU
Chr	Pos	rsID	Allele	Fst	CEU_Frq	CEU_CI_lo	CEU_CI_hi	MOK_Frq	MOK_CI_lo	MOK_CI_hi
1	3773546	rs12145238	C	0.319797	0.323232	0.271656	0.380339	0	0	0.137954
1	5233991	rs10492928	G	0.270162	0.575758	0.517202	0.631943	0.175329	0.07344	0.324625
1	8495590	rs172531	G	0.222489	0.29798	0.247978	0.354301	0.0498023	0.00496	0.177622
1	19529749	rs9426798	C	0.276642	0.449495	0.392547	0.508023	0.0941214	0.0244067	0.23166
1	25207629	rs4649033	G	0.223325	0.560606	0.502049	0.617267	0.199573	0.0847	0.363115
1	34208142	rs4393118	C	0.399818	0.555556	0.49701	0.612363	0.0659065	0.00657	0.22637
1	35230287	rs10489657	A	0.28934	0.131313	0.0975251	0.176631	0.488805	0.316968	0.66588
1	43235030	rs4660232	A	0.298574	0.656566	0.598959	0.709274	0.205585	0.0731	0.406816
1	46841511	rs6659681	A	0.218047	0.323232	0.271656	0.380339	0.0677104	0.00592	0.234075
1	53425260	rs6588446	G	0.292754	0.60101	0.542578	0.656282	0.211948	0.0906263	0.3848
1	56046405	rs10493196	G	0.249555	0.651515	0.593801	0.704489	0.254575	0.121608	0.4305
1	63876367	rs6664140	G	0.28128	0.681818	0.624854	0.733094	0.283391	0.129811	0.48024
1	67678922	rs790632	C	0.253807	0.257576	0.210496	0.312239	0	0	0.126308
1	68893832	rs2419988	T	0.245555	0.813131	0.762771	0.853697	0.452736	0.28119	0.632061
1	79870441	rs10493626	A	0.226198	0.0151515	0.00689433	0.0384999	0.274622	0.114549	0.4851
1	84387632	rs10465746	T	0.223602	0.494949	0.437001	0.553056	0.15052	0.0397924	0.34944
1	89136497	rs2046888	T	0.209766	0.393939	0.338869	0.452328	0.072735	0.00693	0.247399
1	91047423	rs487440	C	0.271892	0.762626	0.708995	0.808042	0.353729	0.164638	0.58235
1	95633977	rs1414904	T	0.238258	0.313131	0.262163	0.369946	0.0488233	0.00427	0.174235
1	106211113	rs10494032	A	0.218307	0.560606	0.502049	0.617267	0.227531	0.10868	0.385594
1	112297482	rs197388	T	0.248731	0.252525	0.205848	0.306944	0	0	0.102198
1	114351706	rs6537798	C	0.229775	0.479798	0.422131	0.538098	0.144701	0.0595488	0.27625
1	114427293	rs1217423	G	0.21946	0.686869	0.630054	0.737837	0.342534	0.17554	0.539188
1	151881093	rs11204914	G	0.339804	0.414141	0.358303	0.472666	0.0507377	0.00504	0.180047
1	153939130	rs11264736	T	0.255587	0.424242	0.368057	0.482798	0.0825589	0.00948	0.26857
1	154395125	rs11265611	G	0.224041	0.409091	0.353435	0.467591	0.0918182	0.02275	0.22672
1	157194059	rs10494311	T	0.275349	0.575758	0.517202	0.631943	0.224001	0.08798	0.412717
1	157201685	rs1886394	A	0.216975	0.570707	0.512145	0.627057	0.231837	0.10004	0.412754
1	157206043	rs1591782	C	0.3221	0.585859	0.527334	0.641697	0.145198	0.0392	0.328946
1	158612548	rs857721	A	0.304569	0.308081	0.257427	0.364738	0	0	0.141936
1	164559536	rs1780335	G	0.22802	0.550505	0.491977	0.607453	0.200506	0.08664	0.359951
1	164620786	rs2792247	T	0.234962	0.348485	0.295511	0.406199	0.0662274	0.00592	0.230208
1	167858881	rs1829684	C	0.313825	0.782828	0.730379	0.82643	0.312982	0.16507	0.49504
1	169136804	rs932394	C	0.234962	0.348485	0.295511	0.406199	0.0802745	0.0088	0.267048
1	181021857	rs3845423	T	0.299492	0.30303	0.252699	0.359524	0	0	0.11679
1	193207746	rs6428157	T	0.232886	0.373737	0.319534	0.431891	0.0580436	0.00612	0.202499
1	195911568	rs10494738	C	0.274003	0.0858586	0.0592793	0.125384	0.429421	0.239754	0.63795
1	196673993	rs1831282	C	0.250936	0.560606	0.502049	0.617267	0.208846	0.0765	0.406927
1	200136582	rs10494810	A	0.238258	0.313131	0.262163	0.369946	0.0458152	0.00183	0.169909
1	206946634	rs1800871	G	0.260093	0.792929	0.741133	0.835563	0.425042	0.245284	0.61984
1	209334217	rs4382726	A	0.609443	0.686869	0.630054	0.737837	0.0729255	0.00608	0.248615
1	210572589	rs6540593	C	0.21576	0.666667	0.609296	0.718823	0.325446	0.148822	0.54591
1	216716537	rs12757165	A	0.283481	0.727273	0.671927	0.775509	0.320787	0.1691	0.504156
1	226548554	rs8679	A	0.304192	0.79798	0.746525	0.840114	0.31237	0.14006	0.533477
1	231476789	rs11122273	G	0.263894	0.59596	0.53749	0.651426	0.236126	0.07644	0.464673
1	240191654	rs10495455	C	0.271892	0.762626	0.708995	0.808042	0.382194	0.1824	0.610695
1	245136850	rs7554755	G	0.261008	0.580808	0.522265	0.636823	0.200967	0.0747	0.388915
1	245926485	rs2817506	T	0.217307	0.111111	0.0802935	0.154089	0.435242	0.267295	0.61473
1	247587408	rs7525979	T	0.26781	0.0555556	0.0351598	0.0898371	0.373824	0.219528	0.55157
2	6381852	rs10495535	A	0.209112	0.0555556	0.0351598	0.0898371	0.316878	0.168123	0.5002
2	10423043	rs7583263	C	0.219079	0.712121	0.656166	0.76144	0.380938	0.2143	0.568379
2	12964497	rs10198628	A	0.238047	0.494949	0.437001	0.553056	0.135566	0.0352247	0.3159
2	20316478	snp_2_20316478	T	0.212531	0.277778	0.229173	0.333335	0.03853	0.00055	0.146168
2	23544391	rs731795	C	0.23399	0.772727	0.719667	0.817256	0.393835	0.217	0.59326
2	27598097	rs4665972	C	0.410366	0.590909	0.532409	0.646565	0.0827321	0.00891	0.273172
2	27815510	rs13022873	A	0.371119	0.757576	0.703673	0.803421	0.272058	0.1208	0.47344
2	32446613	rs212703	G	0.246467	0.575758	0.517202	0.631943	0.215163	0.0912	0.390418
2	32460348	rs212714	G	0.28245	0.717172	0.661412	0.766138	0.281829	0.1377	0.465549
2	32460886	rs212715	G	0.296177	0.656566	0.598959	0.709274	0.241411	0.104936	0.43095
2	37977017	rs604381	G	0.265449	0.707071	0.650929	0.756735	0.312244	0.181373	0.46872
2	37988459	rs12614133	T	0.212909	0.5	0.44197	0.55803	0.183879	0.0871	0.3164
2	41247746	rs35261648	A	0.282799	0.449495	0.392547	0.508023	0.114985	0.02886	0.278203
2	46556824	rs6706717	G	0.291491	0.520202	0.461902	0.577869	0.134095	0.0345381	0.3176
2	52065162	snp_2_52065162	T	0.212864	0.808081	0.757344	0.849181	0.397022	0.202615	0.62112
2	55843413	rs782590	C	0.254457	0.510101	0.451925	0.567961	0.121179	0.0312331	0.28956
2	58833493	rs6731302	A	0.212211	0.444444	0.387637	0.50299	0.11741	0.0296	0.281644
2	60753593	rs356992	G	0.331273	0.742424	0.687761	0.789504	0.328467	0.1602	0.531285
2	61364154	rs2049747	G	0.450979	0.60101	0.542578	0.656282	0.0785126	0.00858	0.260236
2	72676529	rs56298436	T	0.253807	0.257576	0.210496	0.312239	0	0	0.14686
2	74408494	rs200247775	A	0.22919	0.520202	0.461902	0.577869	0.132278	0.03397	0.310681
2	74416240	rs12469365	A	0.257594	0.474747	0.417185	0.5331	0.139355	0.038132	0.31746
2	76610037	rs1915006	G	0.245907	0.686869	0.630054	0.737837	0.328361	0.167429	0.52154
2	85539170	rs4832160	A	0.207974	0.545455	0.48695	0.602537	0.195637	0.0549	0.424952
2	96392191	rs4907277	G	0.349201	0.439394	0.382733	0.497951	0.0588522	0.00612	0.205166
2	99041269	rs1587835	C	0.248731	0.252525	0.205848	0.306944	0	0	0.116377
2	100864646	rs12053126	A	0.225735	0.409091	0.353435	0.467591	0.0918137	0.01066	0.291447
2	118552355	rs17047412	C	0.239939	0.388889	0.334025	0.447229	0.059928	0.00621	0.207547
2	121306440	rs17050272	G	0.226659	0.59596	0.53749	0.651426	0.209546	0.07654	0.409968
2	135106232	rs4954136	C	0.225113	0.691919	0.635262	0.742573	0.354609	0.173687	0.56916
2	135266655	rs579932	G	0.276656	0.641414	0.583504	0.6949	0.248538	0.119243	0.4223
2	135274766	rs669746	T	0.314301	0.550505	0.491977	0.607453	0.119492	0.03168	0.277841
2	135430709	rs6745983	A	0.269542	0.636364	0.578366	0.690095	0.214473	0.09471	0.377427
2	135662244	rs4954197	G	0.551229	0.60101	0.542578	0.656282	0.0422557	0.00385	0.152077
2	135720715	rs56271357	C	0.430508	0.606061	0.547672	0.661131	0.111115	0.02808	0.266521
2	135755629	rs1530559	A	0.397193	0.60101	0.542578	0.656282	0.0901588	0.02145	0.225235
2	136594158	rs2236783	A	0.493064	0.79798	0.746525	0.840114	0.226005	0.09801	0.401027
2	136608231	rs4954490	A	0.493064	0.79798	0.746525	0.840114	0.255578	0.1215	0.428896
2	136608646	rs4988235	A	0.650344	0.737374	0.682474	0.784848	0.0457801	0.00354	0.165826
2	136616754	rs182549	T	0.625539	0.737374	0.682474	0.784848	0.0948726	0.0161	0.245265
2	136617805	rs160329	T	0.367759	0.777778	0.725018	0.821848	0.285824	0.1269	0.493235
2	136655582	rs3099429	A	0.312103	0.0959596	0.0676046	0.136947	0.4781	0.3182	0.642778
2	136670298	rs309168	C	0.243811	0.79798	0.746525	0.840114	0.418238	0.222482	0.6351
2	136707982	rs6754311	T	0.604298	0.747475	0.693056	0.794152	0.110361	0.0287	0.260498
2	136787402	rs6716536	C	0.223805	0.752525	0.69836	0.798791	0.375701	0.192434	0.58846
2	136910273	rs6715785	G	0.281902	0.747475	0.693056	0.794152	0.348284	0.19808	0.522009
2	136915698	rs12691875	A	0.213482	0.545455	0.48695	0.602537	0.203366	0.0867499	0.37128
2	136973781	rs1519528	A	0.287879	0.540404	0.481929	0.597615	0.179075	0.0639998	0.35708
2	137015991	rs4452212	A	0.221419	0.636364	0.578366	0.690095	0.280211	0.1468	0.446653
2	137300091	rs10205768	G	0.224594	0.727273	0.671927	0.775509	0.364381	0.2104	0.537248
2	137465223	rs10496752	C	0.279958	0.40404	0.348574	0.46251	0.0901055	0.021774	0.2249
2	138038497	rs10490733	C	0.211667	0.111111	0.0802935	0.154089	0.468714	0.286333	0.65608
2	139027153	rs7604569	G	0.283884	0.782828	0.730379	0.82643	0.375773	0.19228	0.588742
2	153806939	rs1403976	T	0.373903	0.469697	0.412246	0.528096	0.0699982	0.006	0.240309
2	154188996	rs1074167	A	0.227577	0.368687	0.314716	0.426766	0.0582203	0.00603	0.200457
2	159851423	rs10497203	C	0.230178	0.0252525	0.0132104	0.0521002	0.254916	0.10947	0.455099
2	169771196	rs10497346	C	0.214942	0.0808081	0.0551628	0.119557	0.357188	0.1918	0.551305
2	173832803	rs3769247	G	0.244601	0.348485	0.295511	0.406199	0.0744339	0.00847	0.250484
2	174770343	rs10199150	A	0.238207	0.378788	0.324358	0.43701	0.0571372	0.00603	0.200148
2	175259416	rs72917574	C	0.243655	0.247475	0.201209	0.30164	0	0	0.126655
2	185293916	rs11691711	A	0.233503	0.237374	0.191958	0.291005	0	0	0.144255
2	193567692	rs1595720	T	0.250936	0.560606	0.502049	0.617267	0.173811	0.0476107	0.38802
2	200590047	rs12477383	A	0.219073	0.792929	0.741133	0.835563	0.417576	0.25061	0.5996
2	207733167	rs10515948	T	0.23576	0.80303	0.751929	0.844653	0.429097	0.25114	0.621206
2	209705159	rs4309520	C	0.245338	0.555556	0.49701	0.612363	0.193753	0.05429	0.418323
2	211197322	rs2219427	C	0.23332	0.752525	0.69836	0.798791	0.423216	0.228961	0.63322
2	213113358	rs10497967	T	0.218262	0.0505051	0.0313049	0.0837465	0.301918	0.1548	0.482937
2	223140211	rs6734345	C	0.315524	0.833333	0.784604	0.871636	0.379503	0.21712	0.563466
2	223763991	rs4674719	A	0.220051	0.611111	0.552771	0.665975	0.26435	0.11696	0.457764
2	229739115	rs808987	G	0.228703	0.39899	0.343718	0.457422	0.0675066	0.0074	0.231088
2	231612230	rs10498255	A	0.233287	0.79798	0.746525	0.840114	0.417027	0.230391	0.62382
3	7403646	rs13080594	T	0.23887	0.414141	0.358303	0.472666	0.0923017	0.02112	0.230167
3	7982884	rs7652192	G	0.224938	0.712121	0.656166	0.76144	0.357801	0.19568	0.544401
3	10200459	rs780281	G	0.256019	0.40404	0.348574	0.46251	0.111484	0.02808	0.268931
3	30710243	rs3773643	G	0.223659	0.131313	0.0975251	0.176631	0.447975	0.290821	0.61416
3	36132342	rs10510672	T	0.292213	0.616162	0.557878	0.670811	0.218414	0.0931697	0.39609
3	45948264	rs4683147	G	0.284935	0.631313	0.573234	0.685284	0.229219	0.10842	0.392753
3	46142963	rs6774629	T	0.242508	0.368687	0.314716	0.426766	0.0453741	0.00122	0.169739
3	46143930	rs1392296	A	0.218674	0.368687	0.314716	0.426766	0.0903676	0.01809	0.231456
3	46205686	rs7616215	C	0.215577	0.383838	0.329189	0.442122	0.0847223	0.0196868	0.2142
3	48168390	rs7374482	A	0.271316	0.373737	0.319534	0.431891	0.0627612	0.00292	0.223285
3	49260646	rs4955427	C	0.583574	0.717172	0.661412	0.766138	0.0742729	0.0077	0.249812
3	57970919	rs58008947	T	0.243073	0.10101	0.0718092	0.142686	0.436065	0.24085	0.647486
3	60258461	rs213342	G	0.260093	0.792929	0.741133	0.835563	0.415901	0.24912	0.59616
3	63350070	rs1376479	C	0.350254	0.353535	0.300302	0.411351	0	0	0.11179
3	73091008	rs4676899	C	0.302969	0.540404	0.481929	0.597615	0.0984046	0.02415	0.242268
3	74250811	rs36004	T	0.254798	0.10101	0.0718092	0.142686	0.419991	0.23896	0.618811
3	75816882	rs3890036	C	0.227421	0.676768	0.619661	0.728344	0.259843	0.09765	0.489831
3	76211681	rs11128505	A	0.265176	0.535354	0.476913	0.592688	0.141792	0.03726	0.328533
3	85608199	rs1449372	T	0.22928	0.378788	0.324358	0.43701	0.0673527	0.0077	0.221138
3	85874476	rs12494658	T	0.318861	0.757576	0.703673	0.803421	0.301042	0.157	0.479595
3	85906928	rs3911063	T	0.224938	0.712121	0.656166	0.76144	0.387899	0.227463	0.56636
3	86604249	rs2324856	A	0.263885	0.505051	0.446944	0.562999	0.109948	0.02769	0.26413
3	87265821	rs6773746	G	0.212688	0.29798	0.247978	0.354301	0.0545372	0.00528	0.192622
3	100523771	rs10511184	C	0.263959	0.267677	0.219818	0.322804	0	0	0.110827
3	113552457	rs4339084	C	0.234603	0.383838	0.329189	0.442122	0.100066	0.02516	0.24504
3	118594991	rs10511381	C	0.239979	0.681818	0.624854	0.733094	0.329817	0.17856	0.509422
3	121482768	rs13090798	A	0.210317	0.308081	0.257427	0.364738	0.066612	0.00657	0.228296
3	121505924	rs6783659	C	0.234295	0.656566	0.598959	0.709274	0.281276	0.14612	0.451219
3	121561765	rs58088236	T	0.334781	0.414141	0.358303	0.472666	0.0217932	0	0.180853
3	121585146	rs2689290	C	0.333942	0.762626	0.708995	0.808042	0.322215	0.160486	0.522
3	122014566	rs13083990	T	0.225113	0.691919	0.635262	0.742573	0.336052	0.167594	0.54054
3	130497531	rs10512789	C	0.27703	0.833333	0.784604	0.871636	0.448865	0.26933	0.639641
3	141612373	rs1072982	C	0.210626	0.555556	0.49701	0.612363	0.19706	0.0718353	0.391
3	145437438	rs11923561	A	0.236362	0.762626	0.708995	0.808042	0.42231	0.23692	0.621534
3	157119054	rs1456108	A	0.243539	0.383838	0.329189	0.442122	0.0992934	0.0233441	0.24633
3	157119326	rs1563420	A	0.307833	0.383838	0.329189	0.442122	0.0486969	0.00488	0.173032
3	169254101	rs6776319	C	0.236751	0.333333	0.281177	0.390704	0.0609314	0.0063	0.211121
3	176097016	rs301217	A	0.212138	0.121212	0.0888686	0.165401	0.482481	0.267166	0.70064
3	177228979	rs1353899	G	0.213198	0.217172	0.17357	0.269621	0	0	0.106571
3	178568129	rs9290671	C	0.283685	0.439394	0.382733	0.497951	0.0669832	0.0073	0.229246
3	180551214	rs1879248	T	0.218034	0.772727	0.719667	0.817256	0.416825	0.22902	0.623454
4	1242214	rs79686408	C	0.253597	0.540404	0.481929	0.597615	0.163194	0.05698	0.331231
4	3627805	rs62274327	C	0.555556	1	0.985059	0.999742	0.441114	0.31681	0.571521
4	12747831	rs17300525	T	0.331446	0.0606061	0.0390703	0.0958717	0.449551	0.266678	0.64364
4	13702356	rs56012444	T	0.395436	0.585859	0.527334	0.641697	0.111025	0.02516	0.273203
4	15308371	rs10516287	A	0.252079	0.580808	0.522265	0.636823	0.236497	0.112277	0.40369
4	29061341	rs1521126	T	0.249603	0.454545	0.397463	0.51305	0.121867	0.03116	0.290732
4	34777666	rs1849223	C	0.231776	0.686869	0.630054	0.737837	0.336164	0.18052	0.521495
4	34884933	rs1706224	C	0.259345	0.333333	0.281177	0.390704	0.0487006	0.00427	0.173457
4	38776107	rs11096955	T	0.457709	0.651515	0.593801	0.704489	0.163007	0.0461174	0.35939
4	38830350	rs5743810	A	0.321366	0.484848	0.427082	0.543089	0.0711413	0.00684	0.242318
4	42037009	rs11730171	G	0.236362	0.762626	0.708995	0.808042	0.388487	0.201629	0.60055
4	44697921	rs9291246	A	0.313155	0.388889	0.334025	0.447229	0.0540105	0.00396	0.192785
4	56298194	rs6832769	A	0.325368	0.661616	0.604124	0.714052	0.245529	0.108787	0.43008
4	56756531	rs2290016	C	0.340102	0.343434	0.290726	0.401041	0	0	0.166829
4	75420017	rs9992529	G	0.225167	0.59596	0.53749	0.651426	0.236194	0.10209	0.420093
4	80946475	rs4389526	T	0.299374	0.444444	0.387637	0.50299	0.0632073	0.0069	0.215008
4	89887620	rs1458558	T	0.249897	0.510101	0.451925	0.567961	0.165025	0.0648	0.315236
4	94887031	rs13130787	C	0.209533	0.444444	0.387637	0.50299	0.132069	0.03397	0.31269
4	105304491	rs6820111	G	0.233031	0.555556	0.49701	0.612363	0.221614	0.09512	0.399667
4	105565191	rs511719	T	0.216075	0.287879	0.23856	0.343834	0.0498855	0.00496	0.176829
4	112590997	rs1157041	A	0.222867	0.676768	0.619661	0.728344	0.289184	0.12831	0.499765
4	114758554	rs7695722	A	0.321366	0.484848	0.427082	0.543089	0.0775642	0.0078	0.259493
4	121108516	rs1396539	G	0.210317	0.308081	0.257427	0.364738	0.063287	0.00639	0.218495
4	126219265	rs11724605	T	0.213655	0.681818	0.624854	0.733094	0.328917	0.17587	0.51373
4	130155570	rs6819829	C	0.216913	0.818182	0.76821	0.858201	0.482407	0.31077	0.656362
4	150520884	rs2654831	T	0.215139	0.757576	0.703673	0.803421	0.38516	0.22114	0.569807
4	155457073	rs62330399	C	0.248793	0.323232	0.271656	0.380339	0.0511093	0.00558	0.180269
4	166347838	rs13138024	C	0.217945	0.30303	0.252699	0.359524	0.0534492	0	0.198801
4	169433326	rs115740056	C	0.248793	0.323232	0.271656	0.380339	0.0472543	0.00508912	0.1692
4	171567775	rs1357321	T	0.279188	0.282828	0.233862	0.338588	0	0	0.115695
4	177850548	rs721685	A	0.286894	0.040404	0.0237936	0.0713652	0.380119	0.2116	0.568926
4	178969993	rs966108	A	0.258883	0.262626	0.215152	0.317526	0	0	0.133745
4	181213513	rs75565967	G	0.241855	0.439394	0.382733	0.497951	0.144685	0.0383158	0.33781
4	190711136	snp_4_190711136	T	0.225064	0.717172	0.661412	0.766138	0.361172	0.195709	0.5545
5	3314598	rs4866552	G	0.216116	0.606061	0.547672	0.661131	0.225517	0.09628	0.407227
5	28181726	rs4131470	G	0.263342	0.358586	0.3051	0.416496	0.0667152	0.0073	0.227982
5	33065853	rs433771	C	0.211349	0.0606061	0.0390703	0.0958717	0.336346	0.17017	0.536985
5	36804365	rs210540	A	0.232256	0.60101	0.542578	0.656282	0.267511	0.12126	0.458218
5	43452252	rs6451695	C	0.268031	0.555556	0.49701	0.612363	0.152317	0.04032	0.351016
5	49625569	rs4337857	A	0.239939	0.388889	0.334025	0.447229	0.108762	0.02664	0.263655
5	53646554	rs2081134	G	0.208125	0.358586	0.3051	0.416496	0.064559	0.00755917	0.22152
5	54168152	rs13173142	C	0.276165	0.681818	0.624854	0.733094	0.267419	0.11792	0.466436
5	55203890	rs4865998	G	0.222626	0.792929	0.741133	0.835563	0.42592	0.252629	0.6132
5	58996562	rs298090	A	0.2602	0.343434	0.290726	0.401041	0.0530218	0.00512	0.186531
5	61428489	rs1423128	A	0.312032	0.727273	0.671927	0.775509	0.328446	0.17426	0.510604
5	67522851	rs706714	C	0.238579	0.242424	0.196579	0.296327	0	0	0.132552
5	68561733	rs28602964	T	0.249114	0.59596	0.53749	0.651426	0.229927	0.100231	0.41168
5	68611964	rs4478268	C	0.221553	0.565657	0.507094	0.622165	0.24539	0.10625	0.437229
5	68688185	rs299081	C	0.354357	0.494949	0.437001	0.553056	0.107316	0.02698	0.260927
5	68715310	rs1185246	T	0.298462	0.494949	0.437001	0.553056	0.103511	0.0344971	0.22243
5	68719751	rs299098	A	0.273683	0.560606	0.502049	0.617267	0.180098	0.06318	0.363134
5	68728544	rs299075	G	0.435419	0.560606	0.502049	0.617267	0.0644395	0.007	0.218628
5	71700382	rs10515147	G	0.26176	0.510101	0.451925	0.567961	0.194549	0.0706439	0.38429
5	73248512	rs283610	G	0.230491	0.449495	0.392547	0.508023	0.126784	0.02528	0.312394
5	82364500	rs6452501	G	0.310296	0.474747	0.417185	0.5331	0.0771823	0.00858	0.257623
5	82968585	snp_5_82968585	A	0.409647	0.530303	0.471904	0.587754	0.0586385	0.00603	0.20155
5	85413704	rs10514276	G	0.30794	0.782828	0.730379	0.82643	0.370378	0.19228	0.573449
5	110741716	rs10515428	T	0.350481	0.424242	0.368057	0.482798	0.055336	0.00528	0.194155
5	111836140	rs463547	G	0.309578	0.686869	0.630054	0.737837	0.241251	0.10541	0.425662
5	112168130	rs2909787	C	0.275349	0.575758	0.517202	0.631943	0.197047	0.07216	0.385338
5	112201094	rs495794	G	0.250546	0.676768	0.619661	0.728344	0.279589	0.13588	0.463653
5	112834687	rs4122547	T	0.218274	0.222222	0.178152	0.274982	0	0	0.133086
5	113159814	rs9285879	T	0.246649	0.752525	0.69836	0.798791	0.382197	0.21888	0.566224
5	115435148	rs10065178	A	0.263106	0.676768	0.619661	0.728344	0.230321	0.0846	0.445401
5	119919958	rs76993918	G	0.224431	0.383838	0.329189	0.442122	0.128861	0.03311	0.304402
5	120018575	rs10519647	T	0.228064	0.126263	0.0931872	0.171025	0.444436	0.27825	0.6208
5	123218604	rs7709452	A	0.243655	0.247475	0.201209	0.30164	0	0	0.0889374
5	124535214	rs4836160	C	0.233426	0.439394	0.382733	0.497951	0.153632	0.054	0.314804
5	131582356	rs3844312	T	0.219791	0.439394	0.382733	0.497951	0.1277	0.0312	0.303468
5	143541634	rs4329041	T	0.22335	0.227273	0.182744	0.280333	0	0	0.143782
5	145970873	rs322470	A	0.306189	0.0252525	0.0132104	0.0521002	0.297227	0.1413	0.497318
5	146293197	rs319166	G	0.227785	0.318182	0.266906	0.375146	0.0569979	0.00636243	0.19966
5	146438035	rs6580448	C	0.228416	0.308081	0.257427	0.364738	0.0521994	0.00512	0.183738
5	151453834	rs159584	T	0.213198	0.217172	0.17357	0.269621	0	0	0.104183
5	151682787	rs1422360	A	0.45215	0.535354	0.476913	0.592688	0.0625088	0.00426	0.220051
5	153837106	rs148763909	T	0.213463	0.020202	0.00995126	0.0454045	0.26548	0.1204	0.454642
5	155368084	rs4704878	G	0.382612	0.787879	0.735751	0.831002	0.329751	0.187323	0.49724
5	161880996	rs9313920	A	0.286028	0.555556	0.49701	0.612363	0.171827	0.0616	0.340342
5	161907638	rs2170901	T	0.282256	0.535354	0.476913	0.592688	0.111671	0.02516	0.275531
5	162192533	snp_5_162192533	T	0.220474	0.464646	0.407312	0.523087	0.111733	0.02774	0.27029
5	162875401	rs177250	G	0.217242	0.292929	0.243265	0.349071	0.0455089	0.00413	0.163065
5	167512002	rs17069810	A	0.299492	0.30303	0.252699	0.359524	0	0	0.120581
5	174863690	snp_5_174863690	A	0.285786	0.358586	0.3051	0.416496	0.0417681	0	0.15918
6	7272089	rs2714351	G	0.228546	0.651515	0.593801	0.704489	0.294651	0.15596	0.465209
6	13962457	rs280182	C	0.248793	0.323232	0.271656	0.380339	0.051074	0.00590086	0.1798
6	14865511	rs449159	G	0.402881	0.469697	0.412246	0.528096	0.0431848	0.00456	0.155544
6	23274816	rs7761445	A	0.213462	0.409091	0.353435	0.467591	0.114466	0.0298973	0.27521
6	28630793	rs7767008	G	0.238579	0.242424	0.196579	0.296327	0	0	0.120841
6	28641689	rs16894191	G	0.219014	0.136364	0.101881	0.182218	0.452508	0.3024	0.61043
6	29524168	rs2534790	G	0.36221	0.787879	0.735751	0.831002	0.352911	0.18978	0.543551
6	29801474	rs2517892	T	0.319462	0.717172	0.661412	0.766138	0.252066	0.10875	0.44637
6	29915469	rs7745413	T	0.245435	0.838384	0.790096	0.876088	0.507583	0.3254	0.686186
6	29918099	rs2517713	G	0.238207	0.378788	0.324358	0.43701	0.0510383	0.00384	0.183132
6	29920332	rs113251661	T	0.22928	0.378788	0.324358	0.43701	0.0582861	0.00612	0.203255
6	29920536	rs2975042	G	0.375635	0.378788	0.324358	0.43701	0	0	0.14787
6	29961853	rs9260978	T	0.280603	0.0606061	0.0390703	0.0958717	0.412265	0.22855	0.615045
6	29965344	rs6911279	G	0.211349	0.0606061	0.0390703	0.0958717	0.330922	0.165895	0.53235
6	29975453	rs2240619	C	0.232282	0.580808	0.522265	0.636823	0.220014	0.0949393	0.39852
6	30003797	rs3869067	G	0.220726	0.0606061	0.0390703	0.0958717	0.325079	0.181068	0.49875
6	30004259	rs9261201	G	0.211349	0.0606061	0.0390703	0.0958717	0.319153	0.1575	0.518613
6	30010139	rs9261216	G	0.334914	0.0606061	0.0390703	0.0958717	0.410401	0.246986	0.59159
6	30010508	rs9261217	C	0.233228	0.0606061	0.0390703	0.0958717	0.418801	0.24784	0.601909
6	30044827	rs3807035	T	0.283099	0.0909091	0.0634273	0.13118	0.449284	0.274318	0.63515
6	30056837	rs7770520	G	0.207665	0.0909091	0.0634273	0.13118	0.392737	0.216166	0.59144
6	30065319	rs1264704	G	0.325694	0.732323	0.677196	0.780182	0.334301	0.188559	0.50644
6	30138645	rs1029238	A	0.215699	0.0707071	0.0470351	0.107796	0.328967	0.183363	0.5047
6	30142674	rs115832369	G	0.22599	0.116162	0.0845703	0.159755	0.475123	0.27175	0.68335
6	30537606	rs3132613	C	0.208125	0.358586	0.3051	0.416496	0.108882	0.02736	0.264227
6	30580637	rs2267639	T	0.260983	0.0606061	0.0390703	0.0958717	0.376369	0.188334	0.59755
6	30757575	rs10947095	C	0.295658	0.762626	0.708995	0.808042	0.327148	0.163309	0.52871
6	30787175	rs4713382	A	0.213399	0.131313	0.0975251	0.176631	0.406614	0.2387	0.591616
6	30793314	rs7751869	G	0.213399	0.131313	0.0975251	0.176631	0.45175	0.27479	0.638772
6	30946148	rs2844682	G	0.368708	0.89899	0.857314	0.928191	0.437879	0.2667	0.619979
6	30964393	rs2517409	C	0.249437	0.10101	0.0718092	0.142686	0.407775	0.223423	0.6163
6	31011247	rs2248386	T	0.263071	0.479798	0.422131	0.538098	0.136932	0.03402	0.324062
6	31052684	rs2535311	A	0.267497	0.651515	0.593801	0.704489	0.260853	0.12533	0.437576
6	31082361	rs6917517	T	0.207756	0.111111	0.0802935	0.154089	0.40598	0.260739	0.56496
6	31092763	rs3094201	G	0.306147	0.39899	0.343718	0.457422	0.0617564	0.00568	0.21583
6	31140152	rs885950	C	0.220474	0.464646	0.407312	0.523087	0.156423	0.0525	0.321179
6	31143639	rs3734869	G	0.340704	0.873737	0.828975	0.906813	0.431522	0.24227	0.6353
6	31161229	rs1265178	A	0.233503	0.237374	0.191958	0.291005	0	0	0.172686
6	31259579	rs2524163	C	0.318663	0.434343	0.377835	0.492906	0.0421015	0.00392	0.151882
6	31337815	rs9266440	T	0.219566	0.459596	0.402385	0.518071	0.118784	0.03965	0.25118
6	31347798	rs4713460	G	0.339201	0.782828	0.730379	0.82643	0.343099	0.20094	0.50839
6	31347816	rs4713462	G	0.352135	0.782828	0.730379	0.82643	0.337984	0.18968	0.512246
6	31377587	rs12175489	A	0.410603	0.0606061	0.0390703	0.0958717	0.506244	0.31528	0.696779
6	31389784	rs2844511	A	0.33401	0.545455	0.48695	0.602537	0.130182	0.0443392	0.27268
6	31390410	rs2516448	T	0.439011	0.545455	0.48695	0.602537	0.087367	0.02016	0.219533
6	31405617	rs2596466	C	0.21105	0.0606061	0.0390703	0.0958717	0.342741	0.192599	0.52065
6	31470271	rs9267401	T	0.354466	0.722222	0.666665	0.770827	0.25796	0.13372	0.41872
6	31472821	rs4713470	T	0.393741	0.712121	0.656166	0.76144	0.223298	0.08514	0.421226
6	31819376	rs574914	A	0.238694	0.141414	0.106255	0.187788	0.480972	0.29662	0.670162
6	32117971	rs3134608	G	0.218274	0.222222	0.178152	0.274982	0	0	0.0956942
6	32145205	rs3134947	T	0.213198	0.217172	0.17357	0.269621	0	0	0.158111
6	32146644	rs3134944	T	0.213198	0.217172	0.17357	0.269621	0	0	0.079667
6	32155581	rs204993	G	0.216075	0.287879	0.23856	0.343834	0.0400289	0	0.160178
6	32190217	rs915895	C	0.239031	0.323232	0.271656	0.380339	0.0506702	0.00504	0.179519
6	32213788	rs440169	A	0.220185	0.454545	0.397463	0.51305	0.129926	0.03276	0.307803
6	32330695	rs6457553	G	0.231061	0.126263	0.0931872	0.171025	0.470761	0.308923	0.63792
6	32368314	rs3817962	A	0.211728	0.353535	0.300302	0.411351	0.056245	0.00594	0.194968
6	32370616	rs2076525	C	0.226604	0.353535	0.300302	0.411351	0.051555	0.00504	0.183172
6	32421798	rs6457590	T	0.210505	0.040404	0.0237936	0.0713652	0.295151	0.145133	0.4884
6	32560859	rs28366298	C	0.231045	0.429293	0.372943	0.487855	0.084259	0.0082	0.280206
6	32569691	rs477515	A	0.236441	0.434343	0.377835	0.492906	0.0987087	0.0119	0.310347
6	32573629	rs75324027	A	0.208907	0.868687	0.823369	0.902475	0.51417	0.332414	0.69428
6	32576795	rs9271117	T	0.316759	0.671717	0.614475	0.723587	0.217225	0.0797173	0.42416
6	32583255	rs13208475	T	0.233503	0.237374	0.191958	0.291005	0	0	0.122073
6	32590463	rs9271568	A	0.416244	0.419192	0.363177	0.477735	0	0	0.147896
6	32590925	snp_6_32590925	A	0.220673	0.131313	0.0975251	0.176631	0.462739	0.2866	0.646292
6	32590953	rs9271588	C	0.23074	0.60101	0.542578	0.656282	0.226967	0.09758	0.407081
6	32599999	rs9272105	G	0.285102	0.590909	0.532409	0.646565	0.181904	0.05016	0.403417
6	32663851	snp_6_32663851	C	0.240977	0.479798	0.422131	0.538098	0.154579	0.0570279	0.3053
6	32671248	rs1794275	G	0.237033	0.813131	0.762771	0.853697	0.459338	0.295275	0.63203
6	32715773	rs2227126	C	0.218895	0.550505	0.491977	0.607453	0.192096	0.0697	0.377835
6	32723869	rs7774452	T	0.239768	0.550505	0.491977	0.607453	0.233872	0.09912	0.421063
6	32723917	rs7756516	C	0.35534	0.550505	0.491977	0.607453	0.118163	0.03034	0.280551
6	32724143	rs6457646	G	0.252012	0.550505	0.491977	0.607453	0.187865	0.08662	0.330326
6	32759335	rs2621383	C	0.224057	0.419192	0.363177	0.477735	0.104563	0.0259	0.255023
6	32763514	rs2857151	A	0.250647	0.39899	0.343718	0.457422	0.110371	0.02664	0.268546
6	32816054	rs735883	A	0.306953	0.429293	0.372943	0.487855	0.0835951	0.01922	0.210631
6	32830568	rs9276826	G	0.308375	0.0959596	0.0676046	0.136947	0.499886	0.310729	0.68952
6	32859000	rs241413	G	0.236441	0.434343	0.377835	0.492906	0.1547	0.0412671	0.35616
6	33045558	rs3135021	G	0.255845	0.742424	0.687761	0.789504	0.362071	0.1963	0.555305
6	33282002	rs3106189	C	0.352876	0.560606	0.502049	0.617267	0.103828	0.01875	0.268518
6	35034800	rs17609940	C	0.22335	0.227273	0.182744	0.280333	0	0	0.133606
6	39885755	rs1923484	G	0.245472	0.439394	0.382733	0.497951	0.114768	0.0292	0.275833
6	47270665	rs10948345	T	0.281439	0.363636	0.309905	0.421634	0.0579675	0.00559625	0.204
6	56360995	rs6904202	C	0.270086	0.707071	0.650929	0.756735	0.321371	0.170992	0.50364
6	56561273	rs10498811	T	0.217312	0.843434	0.795602	0.880525	0.491876	0.30936	0.675869
6	57363448	rs1358815	T	0.358726	0.59596	0.53749	0.651426	0.207018	0.0748	0.403753
6	71117655	rs1075262	G	0.333477	0.626263	0.568109	0.680466	0.206146	0.0869	0.377361
6	74450775	rs2351311	C	0.2584	0.560606	0.502049	0.617267	0.17105	0.06084	0.344762
6	74961807	rs1319623	C	0.235487	0.535354	0.476913	0.592688	0.219065	0.10336	0.375982
6	84349538	rs217326	C	0.207838	0.419192	0.363177	0.477735	0.129025	0.04422	0.268022
6	88338373	rs9444529	G	0.305344	0.434343	0.377835	0.492906	0.0840452	0.02046	0.210008
6	96772500	rs2387156	G	0.254056	0.525253	0.4669	0.582815	0.171576	0.06083	0.345618
6	97084953	rs4098006	G	0.243495	0.570707	0.512145	0.627057	0.210429	0.09916	0.362454
6	99853727	rs9385739	T	0.236751	0.333333	0.281177	0.390704	0.0634686	0.00576	0.221122
6	100742895	rs9321986	G	0.225594	0.742424	0.687761	0.789504	0.367223	0.199	0.561658
6	113769467	rs10484459	G	0.256568	0.414141	0.358303	0.472666	0.122496	0.0315	0.291343
6	116597724	rs10484838	G	0.274747	0.505051	0.446944	0.562999	0.1409	0.0380228	0.32805
6	118667522	rs11153730	C	0.231623	0.520202	0.461902	0.577869	0.173534	0.06162	0.348979
6	129346129	rs9402092	G	0.213392	0.363636	0.309905	0.421634	0.0983434	0.02448	0.241556
6	135498252	rs1320961	T	0.253807	0.257576	0.210496	0.312239	0	0	0.0945297
6	142527142	rs225694	G	0.243029	0.762626	0.708995	0.808042	0.402098	0.23538	0.584549
6	147934947	rs9377063	A	0.270367	0.409091	0.353435	0.467591	0.11308	0.0285096	0.27288
6	152009638	rs2941740	A	0.21544	0.505051	0.446944	0.562999	0.176454	0.06241	0.351704
6	154728533	rs9479836	T	0.310568	0.560606	0.502049	0.617267	0.115789	0.0285	0.279795
6	163587315	rs55803468	C	0.216244	0.010101	0.00412128	0.0312974	0.257303	0.11223	0.45492
6	167557034	rs11575088	C	0.209224	0.757576	0.703673	0.803421	0.465679	0.2952	0.639621
7	6869304	rs10265409	T	0.271419	0.474747	0.417185	0.5331	0.113082	0.0259	0.277136
7	9550572	rs12702919	A	0.246694	0.464646	0.407312	0.523087	0.116777	0.0305418	0.2805
7	11083597	rs10236024	A	0.213728	0.570707	0.512145	0.627057	0.243201	0.1208	0.40248
7	11817027	rs10255210	G	0.22526	0.530303	0.471904	0.587754	0.180583	0.0648	0.36128
7	12250378	rs3807866	A	0.209533	0.444444	0.387637	0.50299	0.142663	0.03645	0.332817
7	13887788	rs17167575	C	0.222084	0.641414	0.583504	0.6949	0.26624	0.10212	0.492261
7	14312040	rs79248567	G	0.270792	0.636364	0.578366	0.690095	0.220879	0.09477	0.397045
7	17561798	rs6461322	C	0.221857	0.479798	0.422131	0.538098	0.156046	0.05475	0.318655
7	20792107	rs2528800	T	0.208125	0.358586	0.3051	0.416496	0.100632	0.0262177	0.24564
7	26149558	rs35306216	G	0.238579	0.242424	0.196579	0.296327	0	0	0.0982516
7	29642352	rs823361	T	0.209059	0.343434	0.290726	0.401041	0.0889177	0.01885	0.22555
7	31464032	rs6462276	C	0.276841	0.0757576	0.0510804	0.113695	0.459002	0.25192	0.675726
7	38227124	rs12669726	C	0.220903	0.742424	0.687761	0.789504	0.401022	0.210311	0.61442
7	46720721	rs856568	T	0.340102	0.343434	0.290726	0.401041	0	0	0.1214
7	48058920	rs2348669	G	0.24268	0.631313	0.573234	0.685284	0.281603	0.1305	0.473654
7	57503666	rs13233773	G	0.232945	0.661616	0.604124	0.714052	0.322453	0.17235	0.502384
7	65662761	rs6460279	C	0.378042	0.631313	0.573234	0.685284	0.166431	0.0459901	0.3741
7	65836094	rs1643394	A	0.319092	0.631313	0.573234	0.685284	0.206313	0.0757946	0.40068
7	65948387	rs11767072	C	0.225026	0.106061	0.0760393	0.148399	0.436673	0.266599	0.6195
7	75975586	rs7779014	C	0.268885	0.787879	0.735751	0.831002	0.372479	0.19228	0.580962
7	80997988	rs10486821	A	0.21576	0.666667	0.609296	0.718823	0.287105	0.111575	0.5264
7	88529340	rs7809860	G	0.22144	0.651515	0.593801	0.704489	0.307542	0.152341	0.50072
7	96104281	rs3094754	G	0.230633	0.787879	0.735751	0.831002	0.436526	0.254682	0.6318
7	105898630	rs3801268	C	0.22913	0.621212	0.56299	0.675642	0.290936	0.13083	0.495111
7	112092857	rs6966318	T	0.213198	0.217172	0.17357	0.269621	0	0	0.108699
7	115567545	rs76457703	G	0.208829	0.808081	0.757344	0.849181	0.446849	0.25688	0.649914
7	129970606	rs6467298	T	0.216072	0.560606	0.502049	0.617267	0.246503	0.106787	0.4386
7	131821468	rs281877	A	0.231305	0.116162	0.0845703	0.159755	0.487593	0.28447	0.69165
7	136642634	rs2350782	C	0.249524	0.0606061	0.0390703	0.0958717	0.395898	0.228067	0.5843
7	141958875	rs7796752	T	0.338907	0.691919	0.635262	0.742573	0.231216	0.0878721	0.435
7	141977196	rs4019389	A	0.341421	0.691919	0.635262	0.742573	0.274637	0.12354	0.471218
7	141994541	rs4236475	C	0.31573	0.691919	0.635262	0.742573	0.265597	0.1312	0.43719
7	147708637	rs719311	T	0.21596	0.0505051	0.0313049	0.0837465	0.339511	0.171226	0.54236
7	148064886	rs1637864	G	0.392127	0.833333	0.784604	0.871636	0.341461	0.17148	0.5474
7	157260190	rs6459788	G	0.268031	0.555556	0.49701	0.612363	0.177016	0.051489	0.3808
8	1255164	rs6558441	A	0.372058	0.520202	0.461902	0.577869	0.0626472	0.00432	0.220033
8	2599496	rs36044470	C	0.490651	0.626263	0.568109	0.680466	0.116635	0.0296	0.280075
8	4851787	rs3860871	G	0.210317	0.308081	0.257427	0.364738	0.0678284	0.0073	0.231363
8	16715799	rs2247534	A	0.22526	0.530303	0.471904	0.587754	0.20864	0.08036	0.39359
8	16890224	rs7011678	T	0.254067	0.328283	0.276413	0.385525	0.0484135	0.00488	0.172046
8	18691956	rs747555	G	0.213831	0.373737	0.319534	0.431891	0.0789157	0.009	0.251212
8	19017935	rs605901	C	0.415705	0.681818	0.624854	0.733094	0.141808	0.0369	0.331742
8	21950829	rs2170865	T	0.257129	0.030303	0.0166233	0.0586386	0.340189	0.18313	0.525325
8	27238826	rs11785606	G	0.220469	0.530303	0.471904	0.587754	0.177742	0.07488	0.326683
8	27680910	rs3824095	A	0.307264	0.621212	0.56299	0.675642	0.194744	0.0658534	0.38844
8	28099383	rs9886609	A	0.249606	0.333333	0.281177	0.390704	0.0512861	0.00512	0.182791
8	41462955	rs2354576	A	0.326132	0.494949	0.437001	0.553056	0.102737	0.02553	0.249697
8	52931858	rs192392	A	0.333031	0.424242	0.368057	0.482798	0.0657701	0.0072	0.225585
8	58717309	rs997612	G	0.230491	0.449495	0.392547	0.508023	0.125047	0.03157	0.297744
8	74066179	rs2383876	T	0.228546	0.651515	0.593801	0.704489	0.29671	0.157702	0.46838
8	78507162	rs406965	C	0.407818	0.661616	0.604124	0.714052	0.166566	0.06816	0.313663
8	79136965	rs1835478	T	0.304997	0.0757576	0.0510804	0.113695	0.418193	0.2408	0.614289
8	89926579	rs10504869	C	0.276165	0.681818	0.624854	0.733094	0.291418	0.13172	0.496158
8	93238888	rs10504914	A	0.333031	0.424242	0.368057	0.482798	0.0641173	0.00365	0.225691
8	93607182	rs9297911	C	0.306023	0.757576	0.703673	0.803421	0.346597	0.189274	0.53026
8	94091569	rs175925	C	0.247348	0.560606	0.502049	0.617267	0.209762	0.08927	0.379395
8	120969685	rs9297608	C	0.217242	0.292929	0.243265	0.349071	0.049696	0.00517376	0.17732
8	122462289	rs7823798	C	0.228426	0.232323	0.187346	0.285674	0	0	0.138929
8	128071305	rs9649957	C	0.222084	0.641414	0.583504	0.6949	0.251287	0.0955885	0.47229
8	130022376	rs10505534	G	0.292539	0.757576	0.703673	0.803421	0.344465	0.186075	0.53096
8	134674186	rs1868440	A	0.212652	0.292929	0.243265	0.349071	0.0536598	0.0052	0.189941
8	134883783	rs6471160	T	0.273607	0.580808	0.522265	0.636823	0.171205	0.04611	0.383307
8	135149933	rs7012406	T	0.26594	0.469697	0.412246	0.528096	0.123525	0.03192	0.293511
8	143762135	rs2920279	A	0.370105	0.575758	0.517202	0.631943	0.119941	0.0304	0.288417
8	145654794	rs3862193	G	0.255384	0.515152	0.456911	0.572918	0.168957	0.07029	0.316002
9	3050492	rs3904466	A	0.225647	0.616162	0.557878	0.670811	0.248039	0.1075	0.440284
9	4146947	rs7850510	T	0.219958	0.732323	0.677196	0.780182	0.375257	0.20292	0.574614
9	7557664	rs4740896	T	0.212688	0.29798	0.247978	0.354301	0.0572378	0.00276	0.205735
9	8166523	snp_9_8166523	G	0.371859	0.444444	0.387637	0.50299	0.0535645	0.00576	0.188286
9	8416157	rs3847294	T	0.207607	0.5	0.44197	0.55803	0.183729	0.0644005	0.36982
9	9790306	rs2147070	G	0.283099	0.0909091	0.0634273	0.13118	0.467474	0.29992	0.640283
9	9993029	rs7466206	C	0.243985	0.792929	0.741133	0.835563	0.396	0.2074	0.608487
9	12589192	rs5004705	C	0.465992	0.707071	0.650929	0.756735	0.173266	0.06162	0.34887
9	12703484	rs2733831	G	0.209209	0.606061	0.547672	0.661131	0.283802	0.126464	0.4923
9	12748234	rs10756405	A	0.242001	0.611111	0.552771	0.665975	0.239204	0.10332	0.425083
9	12760718	rs7025953	A	0.211592	0.621212	0.56299	0.675642	0.290326	0.152674	0.46264
9	12761819	rs7030485	A	0.388122	0.621212	0.56299	0.675642	0.159952	0.03784	0.370077
9	17135434	rs12003380	C	0.212737	0.464646	0.407312	0.523087	0.154828	0.04116	0.355594
9	27264100	rs10812544	C	0.282646	0.752525	0.69836	0.798791	0.357396	0.18042	0.565989
9	31193969	rs10511877	C	0.248731	0.252525	0.205848	0.306944	0	0	0.135654
9	35055669	rs595429	T	0.271203	0.444444	0.387637	0.50299	0.123742	0.0418701	0.2607
9	37037317	rs1544094	G	0.209833	0.0909091	0.0634273	0.13118	0.396008	0.204616	0.61515
9	72080317	rs1761285	T	0.226966	0.146465	0.110646	0.19334	0.459763	0.2575	0.674778
9	73390041	rs1831144	A	0.210801	0.338384	0.285948	0.395876	0.0906685	0.0220614	0.2262
9	85414981	rs1998303	A	0.238009	0.641414	0.583504	0.6949	0.277201	0.142893	0.4469
9	90258537	rs3793656	G	0.244282	0.757576	0.703673	0.803421	0.401365	0.234701	0.58515
9	101220651	rs1930419	C	0.219841	0.525253	0.4669	0.582815	0.190431	0.0799662	0.35264
9	105107556	rs2417359	A	0.232114	0.505051	0.446944	0.562999	0.118777	0.02888	0.287287
9	105516311	rs10990297	T	0.232626	0.489899	0.432039	0.548075	0.149464	0.0512698	0.30932
9	120069153	rs10983614	C	0.208206	0.393939	0.338869	0.452328	0.13557	0.045119	0.2849
9	122004838	rs17556288	G	0.237235	0.040404	0.0237936	0.0713652	0.354867	0.2006	0.534156
9	122723793	snp_9_122723793	A	0.274112	0.277778	0.229173	0.333335	0	0	0.109573
9	130168867	rs4837150	G	0.22144	0.651515	0.593801	0.704489	0.307003	0.152622	0.49984
9	130221698	rs2488899	A	0.231285	0.621212	0.56299	0.675642	0.228104	0.09794	0.410811
9	131579182	rs3115875	T	0.209809	0.782828	0.730379	0.82643	0.428133	0.25114	0.619669
10	2351845	rs768629	T	0.218998	0.040404	0.0237936	0.0713652	0.327256	0.15925	0.532217
10	3658919	rs705469	C	0.310263	0.419192	0.363177	0.477735	0.0869907	0.00984	0.284546
10	10740529	rs4749978	G	0.224004	0.181818	0.141799	0.23179	0.52307	0.329729	0.71332
10	15600671	rs28643277	A	0.280864	0.368687	0.314716	0.426766	0.0583436	0.00612	0.20364
10	15704171	rs10508491	G	0.223635	0.823232	0.773662	0.862693	0.491382	0.318522	0.66588
10	19861290	rs7082385	T	0.2084	0.323232	0.271656	0.380339	0.0762442	0.0078	0.255127
10	25028792	rs1414459	A	0.329434	0.409091	0.353435	0.467591	0.0594878	0.00612	0.206749
10	25030249	rs7905360	T	0.21726	0.419192	0.363177	0.477735	0.0979526	0.0247	0.234922
10	33038414	rs2504335	A	0.218339	0.510101	0.451925	0.567961	0.143654	0.0381584	0.33615
10	45760573	rs10900192	A	0.370113	0.474747	0.417185	0.5331	0.0836492	0.00972	0.275678
10	55435406	rs745545	T	0.208195	0.40404	0.348574	0.46251	0.106005	0.02627	0.258199
10	57998874	rs2435856	T	0.261842	0.0757576	0.0510804	0.113695	0.39584	0.21646	0.597927
10	59589256	rs11005960	C	0.33777	0.60101	0.542578	0.656282	0.155435	0.0549771	0.318
10	59593057	rs6481367	T	0.269101	0.59596	0.53749	0.651426	0.156597	0.0548309	0.32072
10	67154320	rs1394333	T	0.236351	0.606061	0.547672	0.661131	0.289059	0.151625	0.461
10	71363181	rs2616062	T	0.208122	0.212121	0.168998	0.264249	0	0	0.110494
10	83566686	rs9787485	C	0.219153	0.818182	0.76821	0.858201	0.461536	0.2821	0.649078
10	84649471	rs963096	G	0.274765	0.545455	0.48695	0.602537	0.157792	0.05964	0.307258
10	90981561	rs10509568	A	0.310423	0.853535	0.80666	0.889354	0.454701	0.279696	0.6384
10	92869554	rs10509618	C	0.23372	0.126263	0.0931872	0.171025	0.484468	0.31972	0.651217
10	107846766	rs655233	G	0.274955	0.515152	0.456911	0.572918	0.165086	0.0600343	0.33136
10	117997931	rs3781557	T	0.212089	0.020202	0.00995126	0.0454045	0.262184	0.127268	0.43907
10	132163984	rs359110	C	0.225318	0.691919	0.635262	0.742573	0.344496	0.17381	0.546348
10	133924005	rs56460331	C	0.267381	0.424242	0.368057	0.482798	0.108239	0.0264382	0.26496
11	1638044	snp_11_1638044	A	0.213683	0.489899	0.432039	0.548075	0.172087	0.0702855	0.324
11	13914293	rs12364261	C	0.21796	0.818182	0.76821	0.858201	0.462202	0.28207	0.65027
11	18135997	rs1399025	G	0.219585	0.353535	0.300302	0.411351	0.0547052	0.00576	0.189982
11	19451505	rs10500847	A	0.253807	0.257576	0.210496	0.312239	0	0	0.124327
11	21752558	rs1459874	T	0.20919	0.525253	0.4669	0.582815	0.224808	0.0974601	0.40176
11	22348979	rs10500922	G	0.213198	0.217172	0.17357	0.269621	0	0	0.139518
11	22400480	rs12420269	G	0.219124	0.378788	0.324358	0.43701	0.0636063	0.00648	0.219449
11	30191237	rs7128357	T	0.245803	0.40404	0.348574	0.46251	0.0618415	0.00639	0.214137
11	35087299	rs2553771	G	0.251179	0.409091	0.353435	0.467591	0.0723718	0.00814	0.241298
11	44549826	rs1346671	A	0.22335	0.227273	0.182744	0.280333	0	0	0.104655
11	47423553	rs4752832	A	0.217236	0.308081	0.257427	0.364738	0.0581951	0.00483	0.205311
11	56963382	rs10501364	C	0.208554	0.368687	0.314716	0.426766	0.0715018	0.0075	0.241113
11	60711887	rs3016367	G	0.276653	0.530303	0.471904	0.587754	0.156769	0.0561127	0.3195
11	60785352	rs1050922	A	0.270811	0.353535	0.300302	0.411351	0.0523633	0.00365229	0.19008
11	61663691	rs174468	A	0.241853	0.424242	0.368057	0.482798	0.0705949	0.00684	0.240761
11	68195104	rs525592	C	0.275956	0.717172	0.661412	0.766138	0.310849	0.13857	0.531045
11	69874267	rs11237181	T	0.28934	0.292929	0.243265	0.349071	0	0	0.138014
11	83241123	rs67554844	G	0.242424	0	0.000257722	0.0149412	0.258948	0.12546	0.432927
11	83842591	rs872511	T	0.213198	0.217172	0.17357	0.269621	0	0	0.139113
11	86777067	rs59362384	C	0.228709	0.681818	0.624854	0.733094	0.325871	0.152345	0.5382
11	89872686	rs2187318	C	0.308071	0.388889	0.334025	0.447229	0.0497035	0.00271043	0.1824
11	89927176	rs9804695	C	0.244316	0.328283	0.276413	0.385525	0.0550746	0.00655513	0.19272
11	89939569	rs723715	C	0.332585	0.459596	0.402385	0.518071	0.0588862	0.00603	0.203774
11	99867191	rs7948245	G	0.223051	0.0151515	0.00689433	0.0384999	0.266327	0.12852	0.44684
11	101517377	rs2154998	T	0.243655	0.247475	0.201209	0.30164	0	0	0.163388
11	104813887	rs547584	T	0.207748	0.767677	0.714326	0.812654	0.410276	0.250203	0.58419
11	104839222	rs658560	A	0.261715	0.454545	0.397463	0.51305	0.139833	0.04757	0.290322
11	104932526	rs1699086	T	0.256802	0.545455	0.48695	0.602537	0.141742	0.0369	0.331803
11	110253598	rs12799432	C	0.259005	0.79798	0.746525	0.840114	0.402084	0.19206	0.639412
11	110631826	rs10488724	A	0.321058	0.863636	0.817782	0.898119	0.464787	0.296246	0.63986
11	110634145	rs889889	G	0.316192	0.79798	0.746525	0.840114	0.373433	0.20758	0.561023
11	129473690	rs7107217	A	0.214453	0.520202	0.461902	0.577869	0.171005	0.06083	0.345962
11	130755998	rs2155752	C	0.268791	0.565657	0.507094	0.622165	0.139829	0.04828	0.290176
12	5238215	rs501004	A	0.243811	0.79798	0.746525	0.840114	0.43033	0.2304	0.646076
12	11324364	rs1047712	A	0.245739	0.611111	0.552771	0.665975	0.263868	0.11176	0.467487
12	16864704	rs403276	A	0.307596	0.484848	0.427082	0.543089	0.0787415	0.00869	0.262421
12	18393644	rs3924766	C	0.214473	0.434343	0.377835	0.492906	0.114015	0.02812	0.275392
12	21025866	rs2417939	A	0.223011	0.116162	0.0845703	0.159755	0.435962	0.2812	0.600491
12	21028093	rs3829311	C	0.453303	0.863636	0.817782	0.898119	0.322689	0.148834	0.53912
12	21696449	rs2054436	T	0.225921	0.681818	0.624854	0.733094	0.321393	0.1738	0.496437
12	25286052	snp_12_25286052	T	0.237908	0.737374	0.682474	0.784848	0.374392	0.200134	0.57329
12	40620808	rs1491942	G	0.22335	0.227273	0.182744	0.280333	0	0	0.101595
12	56379427	rs1873914	G	0.226659	0.59596	0.53749	0.651426	0.235026	0.1008	0.422173
12	58947891	rs3847752	G	0.249186	0.313131	0.262163	0.369946	0.0370819	0.00208	0.139434
12	70990054	rs2465811	T	0.274979	0.757576	0.703673	0.803421	0.383928	0.20504	0.586709
12	71634794	rs4760790	G	0.228001	0.737374	0.682474	0.784848	0.382797	0.220074	0.56736
12	74958478	rs628576	G	0.209533	0.444444	0.387637	0.50299	0.128664	0.03198	0.30513
12	81061738	rs1920445	G	0.277616	0.424242	0.368057	0.482798	0.0544481	0.00585	0.190374
12	81130906	rs61047736	G	0.308071	0.388889	0.334025	0.447229	0.0571894	0.00603	0.199674
12	81583449	rs1316810	A	0.246694	0.464646	0.407312	0.523087	0.163547	0.05775	0.3316
12	83348627	rs1796188	C	0.277206	0.722222	0.666665	0.770827	0.323693	0.1602	0.524304
12	88966413	rs12369778	G	0.219515	0.813131	0.762771	0.853697	0.445828	0.238862	0.6676
12	102094940	rs1073083	T	0.22335	0.227273	0.182744	0.280333	0	0	0.102518
12	103271768	rs10778207	T	0.248731	0.252525	0.205848	0.306944	0	0	0.148068
12	103294298	rs61942045	G	0.211503	0.161616	0.123912	0.209904	0.473749	0.2992	0.653856
12	108517253	rs11113745	T	0.267182	0.666667	0.609296	0.718823	0.263519	0.12792	0.438919
12	114588278	rs4767227	A	0.244192	0.449495	0.392547	0.508023	0.119004	0.0311827	0.28425
12	115437252	rs2021784	T	0.26537	0.343434	0.290726	0.401041	0.0511392	0.00504	0.180264
12	123162566	rs7966605	C	0.212107	0.626263	0.568109	0.680466	0.249084	0.10836	0.441535
12	124197280	rs66647364	C	0.256019	0.40404	0.348574	0.46251	0.0953742	0.02345	0.234974
12	125835189	rs10846878	T	0.256019	0.40404	0.348574	0.46251	0.0575537	0.00603	0.20091
12	131809436	rs4460893	A	0.222281	0.363636	0.309905	0.421634	0.108066	0.02448	0.265154
13	20355240	rs111322180	T	0.292485	0.0707071	0.0470351	0.107796	0.406445	0.2507	0.578265
13	30522487	rs651873	A	0.233069	0.323232	0.271656	0.380339	0.0497518	0.00279602	0.18304
13	35273423	rs2292247	T	0.274492	0.454545	0.397463	0.51305	0.0795891	0.008	0.266398
13	39543790	rs7991385	A	0.208829	0.191919	0.150819	0.242656	0.497266	0.30448	0.691132
13	46602123	rs2104516	C	0.282227	0.722222	0.666665	0.770827	0.275266	0.109351	0.50127
13	55074317	rs1935161	A	0.357983	0.530303	0.471904	0.587754	0.0810575	0.008	0.269357
13	56149195	rs639848	A	0.285565	0.782828	0.730379	0.82643	0.360147	0.198558	0.54756
13	59953466	rs12585963	A	0.23509	0.393939	0.338869	0.452328	0.12766	0.03157	0.303028
13	63645258	rs3106411	A	0.302426	0.510101	0.451925	0.567961	0.148782	0.0678	0.267185
13	73535386	rs10492654	G	0.275581	0.792929	0.741133	0.835563	0.369175	0.190849	0.57764
13	77181762	rs928079	C	0.304867	0.555556	0.49701	0.612363	0.164013	0.05775	0.333219
13	83323250	rs7321160	G	0.326112	0.626263	0.568109	0.680466	0.21935	0.0824873	0.42195
13	86552047	rs7987865	C	0.283684	0.414141	0.358303	0.472666	0.0564938	0.00594	0.197016
13	96135266	rs7328468	A	0.208326	0.565657	0.507094	0.622165	0.251703	0.121973	0.4224
13	102236780	rs4772392	T	0.241998	0.484848	0.427082	0.543089	0.146571	0.0512174	0.30222
13	103759947	rs966172	A	0.213198	0.217172	0.17357	0.269621	0	0	0.086209
13	103979399	rs876669	G	0.208744	0.70202	0.645699	0.752022	0.343943	0.205241	0.50626
13	104831316	rs7994314	C	0.280362	0.737374	0.682474	0.784848	0.335499	0.1683	0.535722
13	105386176	rs10492585	G	0.224031	0.030303	0.0166233	0.0586386	0.294277	0.1528	0.471425
13	112985041	rs9604296	C	0.288285	0.863636	0.817782	0.898119	0.45885	0.275283	0.65192
14	25888706	rs2754085	A	0.22526	0.530303	0.471904	0.587754	0.194179	0.07209	0.37466
14	31386219	rs9322865	A	0.292539	0.757576	0.703673	0.803421	0.326564	0.16732	0.51917
14	31750697	rs956810	A	0.323633	0.873737	0.828975	0.906813	0.455965	0.297136	0.6219
14	32342302	rs10483391	T	0.299301	0.0959596	0.0676046	0.136947	0.499436	0.2888	0.710099
14	32355076	rs6571481	G	0.277332	0.444444	0.387637	0.50299	0.0799605	0.00869	0.264591
14	44288340	rs1556053	A	0.213198	0.217172	0.17357	0.269621	0	0	0.129563
14	53707066	rs719588	C	0.248731	0.252525	0.205848	0.306944	0	0	0.0959326
14	64830017	rs1256101	C	0.252521	0.525253	0.4669	0.582815	0.19425	0.0824074	0.3572
14	68066949	rs11547225	A	0.303913	0.368687	0.314716	0.426766	0.0428561	0.00310756	0.15789
14	70873763	rs34866539	C	0.25046	0.459596	0.402385	0.518071	0.0844233	0.02016	0.212237
14	71584473	rs221923	T	0.220394	0.40404	0.348574	0.46251	0.147293	0.03772	0.341314
14	74098590	rs72719675	A	0.309645	0.313131	0.262163	0.369946	0	0	0.0825141
14	76431533	rs3917194	A	0.224031	0.030303	0.0166233	0.0586386	0.268106	0.1292	0.449914
14	77426077	rs12889775	T	0.310549	0.575758	0.517202	0.631943	0.18851	0.06804	0.371494
14	81497467	rs2300526	G	0.248731	0.252525	0.205848	0.306944	0	0	0.124326
14	95500324	rs8022949	A	0.241699	0.545455	0.48695	0.602537	0.211214	0.0892328	0.3864
14	103849715	rs35443927	T	0.24044	0.39899	0.343718	0.457422	0.0624706	0.0056	0.216265
14	107177716	rs74091538	A	0.216216	0	0.000257722	0.0149412	0.233741	0.11925	0.383722
15	27317071	rs8042348	C	0.21248	0.838384	0.790096	0.876088	0.483201	0.31926	0.651332
15	27317185	rs10519571	C	0.21039	0.161616	0.123912	0.209904	0.491987	0.3068	0.679152
15	28057594	rs1874840	G	0.218053	0.388889	0.334025	0.447229	0.117174	0.03	0.282344
15	28221329	rs7182323	A	0.285003	0.712121	0.656166	0.76144	0.310278	0.15747	0.495171
15	28264501	rs200697486	T	0.239079	0.782828	0.730379	0.82643	0.418045	0.21933	0.63795
15	33151410	rs10519757	T	0.267381	0.424242	0.368057	0.482798	0.128974	0.03311	0.304179
15	41623368	rs10518717	C	0.369191	0.823232	0.773662	0.862693	0.334554	0.18458	0.512693
15	41705041	rs7164211	A	0.245555	0.813131	0.762771	0.853697	0.471448	0.296863	0.65054
15	45629855	rs7183946	G	0.436753	0.80303	0.751929	0.844653	0.347745	0.18661	0.532707
15	45695695	rs1153849	G	0.232155	0.80303	0.751929	0.844653	0.466935	0.294573	0.6452
15	56087872	rs748029	C	0.231421	0.69697	0.640476	0.747301	0.324363	0.190839	0.4816
15	58549978	rs34890778	G	0.469148	0.540404	0.481929	0.597615	0.0563085	0.00594	0.196653
15	59428658	rs4218	C	0.282591	0.772727	0.719667	0.817256	0.353558	0.191382	0.54489
15	70756026	rs4594210	T	0.230162	0.363636	0.309905	0.421634	0.0977766	0.0253665	0.23852
15	72863792	rs2415141	T	0.20778	0.0808081	0.0551628	0.119557	0.397514	0.22915	0.582526
15	75114322	rs11636952	C	0.341928	0.69697	0.640476	0.747301	0.216596	0.101651	0.37468
15	75131661	rs4886615	G	0.209684	0.747475	0.693056	0.794152	0.388777	0.22292	0.574575
15	78783277	rs11858836	G	0.342527	0.60101	0.542578	0.656282	0.170644	0.04611	0.384411
15	95250140	rs7181182	G	0.229357	0.414141	0.358303	0.472666	0.135572	0.04692	0.281385
15	101696765	rs882708	T	0.23177	0.626263	0.568109	0.680466	0.265907	0.10212	0.490519
15	102036809	rs12904950	T	0.278422	0.0252525	0.0132104	0.0521002	0.337626	0.18968	0.511014
16	224619	rs2238369	C	0.28052	0.520202	0.461902	0.577869	0.104508	0.02556	0.255852
16	2037783	rs112102156	T	0.243655	0.247475	0.201209	0.30164	0	0	0.120143
16	3728517	rs4786429	T	0.213895	0.727273	0.671927	0.775509	0.336151	0.1551	0.556788
16	7306857	rs9302843	T	0.241762	0.474747	0.417185	0.5331	0.164197	0.05775	0.333594
16	7706993	rs1024650	G	0.248319	0.722222	0.666665	0.770827	0.317588	0.16738	0.501859
16	20674492	rs151222	C	0.256096	0.0707071	0.0470351	0.107796	0.412329	0.25011	0.58846
16	23783001	rs9935512	G	0.210593	0.484848	0.427082	0.543089	0.169866	0.04814	0.367641
16	53526551	rs9931702	C	0.21389	0.651515	0.593801	0.704489	0.309826	0.17236	0.476393
16	61723462	rs1896794	A	0.326208	0.893939	0.851601	0.923961	0.477135	0.3137	0.643183
16	75182354	rs8058619	C	0.29542	0.388889	0.334025	0.447229	0.0714621	0.0075	0.241285
16	78258810	rs2059238	A	0.248731	0.252525	0.205848	0.306944	0	0	0.119228
16	84638029	rs1808568	G	0.263959	0.267677	0.219818	0.322804	0	0	0.104722
16	85039732	rs6564093	G	0.253465	0.787879	0.735751	0.831002	0.352648	0.1891	0.546516
16	85531362	rs9930924	G	0.227815	0.646465	0.588649	0.699698	0.330102	0.1647	0.530187
16	86456162	rs7196864	C	0.213419	0.550505	0.491977	0.607453	0.204769	0.05824	0.438678
16	87718696	rs1366521	C	0.209684	0.747475	0.693056	0.794152	0.423756	0.242636	0.61984
16	87735909	rs146231589	T	0.257143	0	0.000257722	0.0149412	0.223608	0.09796	0.393053
16	87741662	rs2290019	A	0.212864	0.191919	0.150819	0.242656	0.50031	0.298643	0.7064
17	159851	rs7502120	C	0.239939	0.388889	0.334025	0.447229	0.0697009	0.00781	0.22747
17	2216258	rs391300	C	0.232945	0.661616	0.604124	0.714052	0.273981	0.13175	0.459044
17	6305922	snp_17_6305922	G	0.284264	0.287879	0.23856	0.343834	0	0	0.141935
17	7537792	rs727428	T	0.213794	0.464646	0.407312	0.523087	0.16513	0.06132	0.321828
17	10605468	rs4369722	T	0.224046	0.59596	0.53749	0.651426	0.212091	0.0908088	0.3848
17	10624390	rs365271	A	0.527577	0.590909	0.532409	0.646565	0.0484288	0.00248	0.176793
17	10632692	rs424603	G	0.21853	0.590909	0.532409	0.646565	0.250638	0.12858	0.409236
17	11324278	rs205044	A	0.314721	0.318182	0.266906	0.375146	0	0	0.126262
17	11324300	rs205045	C	0.238951	0.318182	0.266906	0.375146	0.0473874	0.0048	0.169518
17	13923440	rs11078217	T	0.243655	0.247475	0.201209	0.30164	0	0	0.113352
17	19299144	rs1355128	A	0.239079	0.782828	0.730379	0.82643	0.403163	0.20736	0.624481
17	30778945	rs118092144	A	0.238047	0.494949	0.437001	0.553056	0.151002	0.05175	0.311785
17	32613132	rs1860184	T	0.260078	0.338384	0.285948	0.395876	0.0542691	0.00585	0.190547
17	39535859	rs2239710	G	0.289907	0.626263	0.568109	0.680466	0.237525	0.08976	0.445401
17	41466239	rs62080668	T	0.674419	1	0.985059	0.999742	0.296722	0.17984	0.432152
17	43287317	rs111602534	C	0.239252	0.0656566	0.0430303	0.101856	0.36744	0.172913	0.6
17	43924412	snp_17_43924412	C	0.324866	0.868687	0.823369	0.902475	0.436098	0.2586	0.624637
17	43999203	snp_17_43999203	A	0.211349	0.0606061	0.0390703	0.0958717	0.368862	0.2017	0.560195
17	45889840	rs1018903	G	0.235872	0.454545	0.397463	0.51305	0.129504	0.03276	0.307644
17	47080431	rs1994969	T	0.328344	0.540404	0.481929	0.597615	0.135117	0.0477169	0.27744
17	47402807	rs12940887	C	0.243822	0.585859	0.527334	0.641697	0.253473	0.111146	0.4472
17	47445751	rs2411984	A	0.269036	0.272727	0.224491	0.328073	0	0	0.182136
17	63207318	rs10514867	T	0.23442	0.146465	0.110646	0.19334	0.438725	0.282284	0.60642
17	65875157	rs73352808	A	0.22335	0.227273	0.182744	0.280333	0	0	0.147192
17	68427763	rs4141161	A	0.274112	0.277778	0.229173	0.333335	0	0	0.131622
17	71150302	rs9907882	G	0.226251	0.818182	0.76821	0.858201	0.464144	0.2632	0.674084
17	74035543	rs7409	T	0.302576	0.742424	0.687761	0.789504	0.32307	0.160861	0.51976
17	78075228	rs2304850	C	0.215966	0.792929	0.741133	0.835563	0.450198	0.28736	0.621048
17	79908807	rs35935560	G	0.207904	0.676768	0.619661	0.728344	0.313617	0.1648	0.496357
18	7737601	rs589371	G	0.252135	0.469697	0.412246	0.528096	0.177636	0.0632	0.355129
18	21720251	rs10853626	C	0.229754	0.388889	0.334025	0.447229	0.0740492	0.00839155	0.24852
18	22177459	rs931190	G	0.286273	0.136364	0.101881	0.182218	0.506556	0.317123	0.69658
18	26728774	rs34579348	T	0.234373	0.60101	0.542578	0.656282	0.213662	0.0789854	0.4176
18	30067645	rs10502604	T	0.218999	0.333333	0.281177	0.390704	0.076506	0.00632	0.260583
18	31645379	rs7239368	A	0.298168	0.39899	0.343718	0.457422	0.06151	0.0036	0.219899
18	33314352	rs1787227	G	0.209178	0.429293	0.372943	0.487855	0.115151	0.02886	0.27677
18	43895790	rs10438966	G	0.225546	0.459596	0.402385	0.518071	0.134411	0.0344	0.317111
18	44582200	rs2576038	C	0.22913	0.621212	0.56299	0.675642	0.250543	0.109332	0.44462
18	49502964	rs79355234	C	0.21228	0.0959596	0.0676046	0.136947	0.411042	0.216738	0.6275
18	59519489	rs4940531	T	0.263171	0.560606	0.502049	0.617267	0.181453	0.07548	0.336762
18	67020742	rs9961565	C	0.261004	0.429293	0.372943	0.487855	0.079869	0.00912	0.253273
18	68784339	rs9954709	C	0.208125	0.358586	0.3051	0.416496	0.103997	0.0259	0.253983
18	70656550	rs8092575	G	0.274068	0.732323	0.677196	0.780182	0.359968	0.18296	0.567328
18	71597296	rs1367349	A	0.219153	0.818182	0.76821	0.858201	0.43227	0.25276	0.626128
19	3609251	rs12463077	T	0.26594	0.469697	0.412246	0.528096	0.110414	0.02808	0.267346
19	5510412	rs587470	A	0.229754	0.388889	0.334025	0.447229	0.084629	0.01014	0.270016
19	12082263	rs8100892	T	0.218339	0.510101	0.451925	0.567961	0.206301	0.07395	0.403801
19	18416972	rs4808781	G	0.210283	0.813131	0.762771	0.853697	0.422301	0.26272	0.595176
19	18467886	rs7248363	C	0.215395	0.762626	0.708995	0.808042	0.426135	0.26056	0.603754
19	20470564	rs12462067	A	0.271692	0.838384	0.790096	0.876088	0.479254	0.31274	0.648357
19	40468256	rs73544000	T	0.251073	0.0151515	0.00689433	0.0384999	0.295899	0.15438	0.468623
19	48737028	rs10418189	C	0.263508	0.737374	0.682474	0.784848	0.328674	0.162997	0.53326
19	52228759	snp_19_52228759	C	0.263972	0.70202	0.645699	0.752022	0.302297	0.149712	0.49368
19	52642491	rs2278423	G	0.231285	0.621212	0.56299	0.675642	0.237866	0.104144	0.4242
19	55031501	rs10421435	G	0.22855	0.040404	0.0237936	0.0713652	0.302153	0.16662	0.468008
19	55507049	rs1671133	A	0.316116	0.59596	0.53749	0.651426	0.167692	0.05929	0.338033
20	5574134	rs1983694	C	0.274155	0.722222	0.666665	0.770827	0.326201	0.173657	0.51052
20	5588449	rs238295	G	0.314226	0.691919	0.635262	0.742573	0.267521	0.12852	0.449075
20	6425158	rs6117261	G	0.366106	0.59596	0.53749	0.651426	0.176096	0.0730219	0.32923
20	6901563	rs6085726	G	0.383244	0.530303	0.471904	0.587754	0.0649274	0.0071	0.221182
20	16249746	rs2282053	C	0.244601	0.348485	0.295511	0.406199	0.0656895	0.00657	0.226507
20	20042475	rs6136931	T	0.260563	0.0505051	0.0313049	0.0837465	0.386636	0.231464	0.55955
20	35813514	rs2284356	T	0.243655	0.247475	0.201209	0.30164	0	0	0.0861718
20	36957837	rs6024905	G	0.222583	0.545455	0.48695	0.602537	0.181745	0.07275	0.340375
20	41781208	rs2000137	G	0.208946	0.691919	0.635262	0.742573	0.347098	0.17745	0.548245
20	53233625	rs6098120	G	0.248829	0.368687	0.314716	0.426766	0.0764382	0.01652	0.196387
20	62152519	rs72629024	G	0.224025	0.0808081	0.0551628	0.119557	0.416574	0.245	0.603195
21	35690786	rs2834442	T	0.250994	0.363636	0.309905	0.421634	0.0836428	0.00972	0.275657
21	41800106	rs2837623	T	0.253163	0.378788	0.324358	0.43701	0.0483243	0.00427	0.172882
21	43685754	rs413650	A	0.281236	0.590909	0.532409	0.646565	0.195315	0.0851	0.349252
22	30592487	rs713875	G	0.337362	0.616162	0.557878	0.670811	0.15198	0.041	0.346825
22	35156009	rs137257	G	0.257962	0.646465	0.588649	0.699698	0.270388	0.12056	0.467665
22	38085523	rs743837	G	0.426246	0.671717	0.614475	0.723587	0.1745	0.04752	0.391646
22	42552253	rs742086	T	0.306033	0.686869	0.630054	0.737837	0.277268	0.123323	0.48149
22	42819155	rs9611791	G	0.22913	0.621212	0.56299	0.675642	0.217751	0.0802438	0.42195
22	45725276	rs2350628	G	0.244282	0.757576	0.703673	0.803421	0.387763	0.225403	0.57

## Sheet: GBR
Chr	Pos	rsID	Allele	Fst	GBR_Frq	GBR_CI_lo	GBR_CI_hi	MOK_Frq	MOK_CI_lo	MOK_CI_hi
1	3773546	rs12145238	C	0.309392	0.313187	0.260178	0.372546	0	0	0.137954
1	5233991	rs10492928	G	0.265125	0.571429	0.510335	0.630094	0.175329	0.07344	0.324625
1	8495590	rs172531	G	0.26097	0.335165	0.280801	0.395132	0.0498023	0.00496	0.177622
1	19529749	rs9426798	C	0.271616	0.445055	0.38586	0.506118	0.0941214	0.0244067	0.23166
1	20592875	rs3888820	G	0.231875	0.697802	0.6388	0.75008	0.325866	0.1488	0.546294
1	21220375	rs2275468	G	0.212496	0.637363	0.576826	0.693229	0.261396	0.12516	0.440871
1	21396886	rs6692244	C	0.214102	0.604396	0.543442	0.661799	0.255653	0.123345	0.43132
1	30699340	rs6684063	G	0.207063	0.142857	0.106228	0.191623	0.461977	0.29376	0.636126
1	34208142	rs4393118	C	0.423613	0.576923	0.515834	0.635397	0.0659065	0.00657	0.22637
1	34937352	rs798074	A	0.246236	0.428571	0.369906	0.489665	0.0780561	0.0079	0.261775
1	35230287	rs10489657	A	0.288409	0.131868	0.0967908	0.179456	0.488805	0.316968	0.66588
1	43235030	rs4660232	A	0.269351	0.631868	0.571243	0.68801	0.205585	0.0731	0.406816
1	53425260	rs6588446	G	0.296448	0.604396	0.543442	0.661799	0.211948	0.0906263	0.3848
1	54482306	rs1537322	G	0.302887	0.642857	0.582418	0.698439	0.230507	0.100155	0.41164
1	56046405	rs10493196	G	0.233242	0.637363	0.576826	0.693229	0.254575	0.121608	0.4305
1	57433095	rs1984266	A	0.20907	0.532967	0.472047	0.592766	0.190677	0.08025	0.350091
1	63876367	rs6664140	G	0.293772	0.692308	0.633122	0.744955	0.283391	0.129811	0.48024
1	67678922	rs790632	C	0.248619	0.252747	0.204233	0.309666	0	0	0.126308
1	68893832	rs2419988	T	0.275769	0.835165	0.78428	0.874658	0.452736	0.28119	0.632061
1	75702172	rs11162870	C	0.285897	0.368132	0.31199	0.428757	0.0481567	0	0.182803
1	75718310	rs664593	A	0.216779	0.302198	0.24992	0.3612	0.0507643	0.0032	0.184999
1	78747540	rs10489948	T	0.213298	0.785714	0.731019	0.830698	0.428354	0.250485	0.62168
1	85227586	snp_1_85227586	G	0.226426	0.340659	0.285979	0.400757	0.0789553	0.00869	0.262956
1	85738430	rs2647396	C	0.224512	0.32967	0.275633	0.389499	0.0626855	0.00639	0.216876
1	89136497	rs2046888	T	0.240358	0.423077	0.364603	0.484166	0.072735	0.00693	0.247399
1	90875888	rs2136093	T	0.230107	0.357143	0.301561	0.417582	0.0743899	0.01416	0.194805
1	91047423	rs487440	C	0.324438	0.802198	0.748642	0.845482	0.353729	0.164638	0.58235
1	112297482	rs197388	T	0.21547	0.21978	0.174256	0.27483	0	0	0.102198
1	114427293	rs1217423	G	0.225603	0.692308	0.633122	0.744955	0.342534	0.17554	0.539188
1	151881093	rs11204914	G	0.325768	0.401099	0.343466	0.462094	0.0507377	0.00504	0.180047
1	153939130	rs11264736	T	0.265888	0.434066	0.375217	0.495157	0.0825589	0.00948	0.26857
1	154582896	rs6699729	A	0.217922	0.56044	0.499359	0.619465	0.237742	0.12225	0.387628
1	157194059	rs10494311	T	0.233865	0.538462	0.477495	0.598121	0.224001	0.08798	0.412717
1	157206043	rs1591782	C	0.29919	0.565934	0.504843	0.624783	0.145198	0.0392	0.328946
1	158612548	rs857721	A	0.226519	0.230769	0.184202	0.286489	0	0	0.141936
1	163319225	rs12725319	C	0.257148	0.159341	0.120536	0.209724	0.502462	0.2998	0.707194
1	164559536	rs1780335	G	0.25679	0.576923	0.515834	0.635397	0.200506	0.08664	0.359951
1	166735442	rs840506	G	0.224928	0.296703	0.244805	0.355513	0.0404233	0.0033	0.147971
1	167858881	rs1829684	C	0.260751	0.741758	0.684567	0.790731	0.312982	0.16507	0.49504
1	169136804	rs932394	C	0.397238	0.5	0.439511	0.560489	0.0802745	0.0088	0.267048
1	169185432	rs11808938	G	0.232369	0.505495	0.444915	0.565887	0.181116	0.0648	0.360503
1	169273808	rs12125501	A	0.250246	0.434066	0.375217	0.495157	0.0961023	0.02345	0.237745
1	169336617	rs4656671	A	0.289557	0.445055	0.38586	0.506118	0.0620263	0.00568	0.215817
1	175525490	rs760649	A	0.219889	0.730769	0.673065	0.780628	0.35371	0.19067	0.543465
1	177094192	rs12060149	G	0.291875	0.0494505	0.0299429	0.0842502	0.416659	0.2171	0.637821
1	180632617	rs2331626	G	0.23398	0.318681	0.265321	0.378206	0.054822	0.00528	0.193104
1	181021857	rs3845423	T	0.298343	0.302198	0.24992	0.3612	0	0	0.11679
1	183852914	rs10797919	C	0.208961	0.483516	0.42334	0.544254	0.185473	0.06642	0.368471
1	184939631	rs85672	A	0.22678	0.527473	0.466606	0.587405	0.173446	0.07154	0.325272
1	191429504	rs1507828	C	0.257175	0.450549	0.391192	0.511588	0.151692	0.05254	0.311094
1	195911568	rs10494738	C	0.210707	0.126374	0.0921052	0.173338	0.429421	0.239754	0.63795
1	196673993	rs1831282	C	0.232379	0.543956	0.48295	0.603468	0.208846	0.0765	0.406927
1	198628622	rs1326274	C	0.208177	0.428571	0.369906	0.489665	0.11127	0.02808	0.267743
1	200136582	rs10494810	A	0.20945	0.285714	0.234602	0.344111	0.0458152	0.00183	0.169909
1	206946634	rs1800871	G	0.287233	0.813187	0.76046	0.855268	0.425042	0.245284	0.61984
1	207643673	rs568515	C	0.301296	0.373626	0.317216	0.434333	0.0467264	0.0042	0.168357
1	209334217	rs4382726	A	0.561315	0.642857	0.582418	0.698439	0.0729255	0.00608	0.248615
1	214125127	rs17762192	G	0.220224	0.664835	0.604868	0.719199	0.297996	0.1513	0.478245
1	216716537	rs12757165	A	0.227958	0.681319	0.621794	0.734679	0.320787	0.1691	0.504156
1	226548554	rs8679	A	0.302336	0.796703	0.742754	0.840567	0.31237	0.14006	0.533477
1	231476789	rs11122273	G	0.358017	0.675824	0.616143	0.729528	0.236126	0.07644	0.464673
1	231513653	rs2572252	C	0.225734	0.692308	0.633122	0.744955	0.375853	0.209485	0.56358
1	245136850	rs7554755	G	0.287611	0.604396	0.543442	0.661799	0.200967	0.0747	0.388915
1	245926485	rs2817506	T	0.227508	0.104396	0.0736143	0.148618	0.435242	0.267295	0.61473
1	247587408	rs7525979	T	0.23973	0.0714286	0.0468413	0.110571	0.373824	0.219528	0.55157
2	10423043	rs7583263	C	0.208594	0.703297	0.644487	0.755195	0.380938	0.2143	0.568379
2	17149254	rs7591938	C	0.21164	0.582418	0.521341	0.640692	0.234599	0.0897519	0.44352
2	17967281	rs300179	G	0.208416	0.565934	0.504843	0.624783	0.215729	0.10108	0.372538
2	23544391	rs731795	C	0.257694	0.791209	0.73688	0.835639	0.393835	0.217	0.59326
2	27598097	rs4665972	C	0.438247	0.615385	0.554539	0.672307	0.0827321	0.00891	0.273172
2	27815510	rs13022873	A	0.343451	0.736264	0.678811	0.785685	0.272058	0.1208	0.47344
2	32460886	rs212715	G	0.235836	0.604396	0.543442	0.661799	0.241411	0.104936	0.43095
2	37977017	rs604381	G	0.301369	0.736264	0.678811	0.785685	0.312244	0.181373	0.46872
2	41247746	rs35261648	A	0.242349	0.412088	0.35402	0.473145	0.114985	0.02886	0.278203
2	46556824	rs6706717	G	0.256972	0.489011	0.428723	0.549673	0.134095	0.0345381	0.3176
2	46581643	rs4953359	C	0.233704	0.576923	0.515834	0.635397	0.209496	0.07654	0.410031
2	46602722	rs7567582	C	0.215077	0.587912	0.526855	0.64598	0.261054	0.135438	0.42396
2	50228459	rs6706613	T	0.226519	0.230769	0.184202	0.286489	0	0	0.104774
2	55843413	rs782590	C	0.237344	0.494505	0.434113	0.555085	0.121179	0.0312331	0.28956
2	58833493	rs6731302	A	0.229982	0.461538	0.401879	0.522505	0.11741	0.0296	0.281644
2	60753593	rs356992	G	0.255743	0.681319	0.621794	0.734679	0.328467	0.1602	0.531285
2	61364154	rs2049747	G	0.356055	0.516484	0.455746	0.57666	0.0785126	0.00858	0.260236
2	68353300	rs6546355	A	0.220962	0.362637	0.306771	0.423174	0.101363	0.01988	0.256607
2	68385097	rs2044693	A	0.225535	0.445055	0.38586	0.506118	0.137289	0.0352	0.322089
2	72676529	rs56298436	T	0.21547	0.21978	0.174256	0.27483	0	0	0.14686
2	74416240	rs12469365	A	0.249027	0.467033	0.407234	0.527953	0.139355	0.038132	0.31746
2	95459413	rs6716242	G	0.282677	0.582418	0.521341	0.640692	0.183235	0.0656751	0.36612
2	96392191	rs4907277	G	0.378528	0.467033	0.407234	0.527953	0.0588522	0.00612	0.205166
2	99041269	rs1587835	C	0.232044	0.236264	0.189193	0.2923	0	0	0.116377
2	100864646	rs12053126	A	0.228658	0.412088	0.35402	0.473145	0.0918137	0.01066	0.291447
2	118552355	rs17047412	C	0.229364	0.379121	0.322451	0.439901	0.059928	0.00621	0.207547
2	118708850	rs3771942	C	0.224163	0.456044	0.396532	0.51705	0.147265	0.0511	0.302272
2	118884149	rs13033376	A	0.21145	0.730769	0.673065	0.780628	0.401453	0.23736	0.580731
2	129007373	rs6742117	T	0.21547	0.21978	0.174256	0.27483	0	0	0.0921945
2	135106232	rs4954136	C	0.231875	0.697802	0.6388	0.75008	0.354609	0.173687	0.56916
2	135266655	rs579932	G	0.29106	0.653846	0.593626	0.708835	0.248538	0.119243	0.4223
2	135274766	rs669746	T	0.288349	0.527473	0.466606	0.587405	0.119492	0.03168	0.277841
2	135430709	rs6745983	A	0.221056	0.593407	0.532376	0.651261	0.214473	0.09471	0.377427
2	135662244	rs4954197	G	0.514056	0.565934	0.504843	0.624783	0.0422557	0.00385	0.152077
2	135720715	rs56271357	C	0.390902	0.571429	0.510335	0.630094	0.111115	0.02808	0.266521
2	135755629	rs1530559	A	0.381972	0.587912	0.526855	0.64598	0.0901588	0.02145	0.225235
2	136594158	rs2236783	A	0.405781	0.730769	0.673065	0.780628	0.226005	0.09801	0.401027
2	136608231	rs4954490	A	0.405781	0.730769	0.673065	0.780628	0.255578	0.1215	0.428896
2	136608646	rs4988235	A	0.630725	0.71978	0.661604	0.770484	0.0457801	0.00354	0.165826
2	136616754	rs182549	T	0.605461	0.71978	0.661604	0.770484	0.0948726	0.0161	0.245265
2	136617805	rs160329	T	0.299618	0.725275	0.66733	0.775561	0.285824	0.1269	0.493235
2	136655582	rs3099429	A	0.217104	0.159341	0.120536	0.209724	0.4781	0.3182	0.642778
2	136707982	rs6754311	T	0.571876	0.71978	0.661604	0.770484	0.110361	0.0287	0.260498
2	136910273	rs6715785	G	0.22786	0.703297	0.644487	0.755195	0.348284	0.19808	0.522009
2	137465223	rs10496752	C	0.207176	0.335165	0.280801	0.395132	0.0901055	0.021774	0.2249
2	138038497	rs10490733	C	0.257148	0.0824176	0.0556103	0.123409	0.468714	0.286333	0.65608
2	139027153	rs7604569	G	0.317354	0.807692	0.754544	0.850382	0.375773	0.19228	0.588742
2	153806939	rs1403976	T	0.38855	0.483516	0.42334	0.544254	0.0699982	0.006	0.240309
2	154188996	rs1074167	A	0.285079	0.423077	0.364603	0.484166	0.0582203	0.00603	0.200457
2	159851423	rs10497203	C	0.225594	0.0274725	0.0143731	0.0565864	0.254916	0.10947	0.455099
2	173832803	rs3769247	G	0.24186	0.346154	0.291165	0.406374	0.0744339	0.00847	0.250484
2	174770343	rs10199150	A	0.226724	0.368132	0.31199	0.428757	0.0571372	0.00603	0.200148
2	175259416	rs72917574	C	0.265193	0.269231	0.219372	0.326935	0	0	0.126655
2	175529967	rs72914576	C	0.206633	0.807692	0.754544	0.850382	0.482108	0.306631	0.66232
2	180146275	rs6733818	G	0.24821	0.417582	0.359308	0.478659	0.0771054	0.00858	0.257492
2	182432151	rs10490686	A	0.207655	0.384615	0.327693	0.445461	0.0995546	0.0246994	0.2448
2	185293916	rs11691711	A	0.298343	0.302198	0.24992	0.3612	0	0	0.144255
2	207453254	rs58356256	T	0.241703	0.461538	0.401879	0.522505	0.16062	0.05772	0.319846
2	223140211	rs6734345	C	0.26496	0.796703	0.742754	0.840567	0.379503	0.21712	0.563466
2	228736038	rs12466065	T	0.279002	0.549451	0.488412	0.608808	0.136084	0.04176	0.291359
2	231612230	rs10498255	A	0.231488	0.796703	0.742754	0.840567	0.417027	0.230391	0.62382
3	5602321	rs9311563	A	0.259669	0.263736	0.214315	0.321189	0	0	0.148157
3	7403646	rs13080594	T	0.265712	0.43956	0.380535	0.500641	0.0923017	0.02112	0.230167
3	7982884	rs7652192	G	0.214441	0.703297	0.644487	0.755195	0.357801	0.19568	0.544401
3	10200459	rs780281	G	0.25263	0.401099	0.343466	0.462094	0.111484	0.02808	0.268931
3	36132342	rs10510672	T	0.24148	0.571429	0.510335	0.630094	0.218414	0.0931697	0.39609
3	48168390	rs7374482	A	0.224512	0.32967	0.275633	0.389499	0.0627612	0.00292	0.223285
3	48366971	rs11714944	A	0.218747	0.324176	0.270472	0.383857	0.0695739	0.00675	0.238513
3	48749543	rs6788650	C	0.262255	0.714286	0.655889	0.765398	0.290096	0.1596	0.451274
3	49260646	rs4955427	C	0.649901	0.774725	0.719335	0.820777	0.0742729	0.0077	0.249812
3	63350070	rs1376479	C	0.364641	0.368132	0.31199	0.428757	0	0	0.11179
3	73705297	rs1022170	A	0.228568	0.620879	0.560099	0.677549	0.264674	0.116248	0.46464
3	75816882	rs3890036	C	0.207246	0.659341	0.599243	0.714021	0.259843	0.09765	0.489831
3	76211681	rs11128505	A	0.286798	0.554945	0.493882	0.61414	0.141792	0.03726	0.328533
3	85874476	rs12494658	T	0.206436	0.664835	0.604868	0.719199	0.301042	0.157	0.479595
3	86604249	rs2324856	A	0.252192	0.494505	0.434113	0.555085	0.109948	0.02769	0.26413
3	87265821	rs6773746	G	0.239726	0.324176	0.270472	0.383857	0.0545372	0.00528	0.192622
3	104483170	rs6780056	T	0.220994	0.225275	0.179223	0.280665	0	0	0.135347
3	121482768	rs13090798	A	0.26154	0.357143	0.301561	0.417582	0.066612	0.00657	0.228296
3	121505924	rs6783659	C	0.25646	0.675824	0.616143	0.729528	0.281276	0.14612	0.451219
3	121561765	rs58088236	T	0.349821	0.428571	0.369906	0.489665	0.0217932	0	0.180853
3	121583415	rs4676758	C	0.241798	0.807692	0.754544	0.850382	0.448572	0.269275	0.63879
3	121585146	rs2689290	C	0.394559	0.807692	0.754544	0.850382	0.322215	0.160486	0.522
3	128174439	rs2953119	C	0.208858	0.615385	0.554539	0.672307	0.292675	0.156083	0.46117
3	130569557	rs1316658	G	0.210112	0.714286	0.655889	0.765398	0.393879	0.2078	0.600283
3	131786594	rs2951398	C	0.216335	0.60989	0.548987	0.667057	0.260019	0.1161	0.449074
3	131813900	rs6775745	A	0.232044	0.236264	0.189193	0.2923	0	0	0.10402
3	140088594	rs1026777	G	0.208416	0.565934	0.504843	0.624783	0.210229	0.09825	0.364907
3	141612373	rs1072982	C	0.227657	0.571429	0.510335	0.630094	0.19706	0.0718353	0.391
3	143836193	rs6775253	T	0.215897	0.664835	0.604868	0.719199	0.337223	0.198544	0.49952
3	145437438	rs11923561	A	0.273162	0.791209	0.73688	0.835639	0.42231	0.23692	0.621534
3	157119054	rs1456108	A	0.255744	0.395604	0.338201	0.456558	0.0992934	0.0233441	0.24633
3	157119326	rs1563420	A	0.319969	0.395604	0.338201	0.456558	0.0486969	0.00488	0.173032
3	180551214	rs1879248	T	0.213514	0.769231	0.713511	0.815798	0.416825	0.22902	0.623454
3	197195524	rs2567347	A	0.21976	0.131868	0.0967908	0.179456	0.464889	0.29365	0.642393
4	3627805	rs62274327	C	0.555556	1	0.983763	0.99972	0.441114	0.31681	0.571521
4	13702356	rs56012444	T	0.372575	0.565934	0.504843	0.624783	0.111025	0.02516	0.273203
4	18573316	rs1477901	G	0.221864	0.39011	0.332943	0.451013	0.0855568	0.02108	0.212835
4	20495135	rs666088	C	0.234268	0.302198	0.24992	0.3612	0.0453345	0.00464	0.161703
4	34855432	rs16990420	C	0.212607	0.445055	0.38586	0.506118	0.165076	0.0687772	0.3101
4	34884933	rs1706224	C	0.22086	0.296703	0.244805	0.355513	0.0487006	0.00427	0.173457
4	38776107	rs11096955	T	0.486107	0.675824	0.616143	0.729528	0.163007	0.0461174	0.35939
4	38830350	rs5743810	A	0.283699	0.450549	0.391192	0.511588	0.0711413	0.00684	0.242318
4	39829849	rs10517531	C	0.236352	0.351648	0.296359	0.411982	0.0402036	0.00424	0.144772
4	42037009	rs11730171	G	0.223929	0.752747	0.696111	0.800791	0.388487	0.201629	0.60055
4	44697921	rs9291246	A	0.302592	0.379121	0.322451	0.439901	0.0540105	0.00396	0.192785
4	56298194	rs6832769	A	0.290003	0.631868	0.571243	0.68801	0.245529	0.108787	0.43008
4	56756531	rs2290016	C	0.226519	0.230769	0.184202	0.286489	0	0	0.166829
4	59213426	rs10517438	T	0.239178	0.318681	0.265321	0.378206	0.0474014	0.0048	0.168655
4	65995658	rs10517918	G	0.277447	0.505495	0.444915	0.565887	0.147718	0.0523267	0.30368
4	66110376	rs10517924	A	0.268404	0.538462	0.477495	0.598121	0.195974	0.07052	0.384069
4	75420017	rs9992529	G	0.222167	0.593407	0.532376	0.651261	0.236194	0.10209	0.420093
4	80946475	rs4389526	T	0.223586	0.373626	0.317216	0.434333	0.0632073	0.0069	0.215008
4	83722608	rs10516679	A	0.226519	0.230769	0.184202	0.286489	0	0	0.109597
4	94887031	rs13130787	C	0.209933	0.445055	0.38586	0.506118	0.132069	0.03397	0.31269
4	102092995	rs10516471	A	0.230519	0.642857	0.582418	0.698439	0.288213	0.129386	0.49395
4	114758554	rs7695722	A	0.25998	0.428571	0.369906	0.489665	0.0775642	0.0078	0.259493
4	121108516	rs1396539	G	0.226855	0.324176	0.270472	0.383857	0.063287	0.00639	0.218495
4	126219265	rs11724605	T	0.212911	0.681319	0.621794	0.734679	0.328917	0.17587	0.51373
4	138487327	rs9308135	C	0.226736	0.478022	0.417964	0.538827	0.18686	0.0678734	0.37228
4	155457073	rs62330399	C	0.22086	0.296703	0.244805	0.355513	0.0511093	0.00558	0.180269
4	166347838	rs13138024	C	0.268545	0.351648	0.296359	0.411982	0.0534492	0	0.198801
4	169433326	rs115740056	C	0.238019	0.313187	0.260178	0.372546	0.0472543	0.00508912	0.1692
4	171180190	rs4692811	C	0.216779	0.302198	0.24992	0.3612	0.0574013	0.00603	0.199679
4	171567775	rs1357321	T	0.298343	0.302198	0.24992	0.3612	0	0	0.115695
4	177850548	rs721685	A	0.212222	0.0824176	0.0556103	0.123409	0.380119	0.2116	0.568926
4	181213513	rs75565967	G	0.218349	0.417582	0.359308	0.478659	0.144685	0.0383158	0.33781
5	11087711	rs10513070	T	0.256277	0.527473	0.466606	0.587405	0.15814	0.04428	0.349008
5	28181726	rs4131470	G	0.244166	0.340659	0.285979	0.400757	0.0667152	0.0073	0.227982
5	33065853	rs433771	C	0.263013	0.032967	0.0180878	0.063683	0.336346	0.17017	0.536985
5	33257303	rs2916182	T	0.215883	0.120879	0.0874434	0.167198	0.442512	0.28545	0.608425
5	33463111	rs3777074	T	0.258765	0.796703	0.742754	0.840567	0.370428	0.21227	0.551548
5	41126250	rs10512762	G	0.289392	0.736264	0.678811	0.785685	0.338023	0.19982	0.498459
5	42463223	rs2940922	A	0.244461	0.137363	0.101499	0.18555	0.489309	0.303582	0.67848
5	43452252	rs6451695	C	0.230892	0.521978	0.461173	0.582036	0.152317	0.04032	0.351016
5	49625569	rs4337857	A	0.20635	0.357143	0.301561	0.417582	0.108762	0.02664	0.263655
5	54168152	rs13173142	C	0.364695	0.752747	0.696111	0.800791	0.267419	0.11792	0.466436
5	55203890	rs4865998	G	0.220283	0.791209	0.73688	0.835639	0.42592	0.252629	0.6132
5	58996562	rs298090	A	0.216779	0.302198	0.24992	0.3612	0.0530218	0.00512	0.186531
5	61428489	rs1423128	A	0.249267	0.675824	0.616143	0.729528	0.328446	0.17426	0.510604
5	67522851	rs706714	C	0.248619	0.252747	0.204233	0.309666	0	0	0.132552
5	68688185	rs299081	C	0.287929	0.434066	0.375217	0.495157	0.107316	0.02698	0.260927
5	68715310	rs1185246	T	0.232636	0.434066	0.375217	0.495157	0.103511	0.0344971	0.22243
5	68728544	rs299075	G	0.344502	0.478022	0.417964	0.538827	0.0644395	0.007	0.218628
5	71700382	rs10515147	G	0.244507	0.494505	0.434113	0.555085	0.194549	0.0706439	0.38429
5	82364500	rs6452501	G	0.411257	0.565934	0.504843	0.624783	0.0771823	0.00858	0.257623
5	82968585	snp_5_82968585	A	0.388277	0.510989	0.450327	0.571277	0.0586385	0.00603	0.20155
5	83849439	rs1365365	T	0.21547	0.21978	0.174256	0.27483	0	0	0.111918
5	85413704	rs10514276	G	0.349161	0.813187	0.76046	0.855268	0.370378	0.19228	0.573449
5	96252589	rs2910686	C	0.268568	0.516484	0.455746	0.57666	0.152271	0.04067	0.348164
5	107142948	rs6892137	G	0.215861	0.565934	0.504843	0.624783	0.225745	0.09676	0.406839
5	108558126	rs11240996	G	0.217167	0.532967	0.472047	0.592766	0.207143	0.08769	0.377637
5	110741716	rs10515428	T	0.436412	0.505495	0.444915	0.565887	0.055336	0.00528	0.194155
5	111836140	rs463547	G	0.270041	0.653846	0.593626	0.708835	0.241251	0.10541	0.425662
5	112168130	rs2909787	C	0.233865	0.538462	0.477495	0.598121	0.197047	0.07216	0.385338
5	112201094	rs495794	G	0.26227	0.686813	0.627454	0.739822	0.279589	0.13588	0.463653
5	112834687	rs4122547	T	0.243094	0.247253	0.199209	0.303889	0	0	0.133086
5	113159814	rs9285879	T	0.296571	0.791209	0.73688	0.835639	0.382197	0.21888	0.566224
5	115435148	rs10065178	A	0.268368	0.681319	0.621794	0.734679	0.230321	0.0846	0.445401
5	117439778	rs4489097	T	0.238301	0.510989	0.450327	0.571277	0.174187	0.0609856	0.35155
5	117505870	rs13356156	T	0.275604	0.56044	0.499359	0.619465	0.171972	0.061244	0.34681
5	117608377	rs6421874	C	0.265268	0.576923	0.515834	0.635397	0.223846	0.0968	0.398427
5	119919958	rs76993918	G	0.23078	0.39011	0.332943	0.451013	0.128861	0.03311	0.304402
5	123218604	rs7709452	A	0.281768	0.285714	0.234602	0.344111	0	0	0.0889374
5	124535214	rs4836160	C	0.245079	0.450549	0.391192	0.511588	0.153632	0.054	0.314804
5	131582356	rs3844312	T	0.219723	0.43956	0.380535	0.500641	0.1277	0.0312	0.303468
5	134490348	rs12659030	T	0.210805	0.302198	0.24992	0.3612	0.060931	0.0049	0.214554
5	143541634	rs4329041	T	0.220994	0.225275	0.179223	0.280665	0	0	0.143782
5	143570841	rs9324943	T	0.233358	0.43956	0.380535	0.500641	0.110537	0.02736	0.267311
5	145970873	rs322470	A	0.279932	0.0384615	0.0219357	0.0706438	0.297227	0.1413	0.497318
5	146258596	rs2082405	T	0.205897	0.340659	0.285979	0.400757	0.0550249	0.00576	0.190882
5	146293197	rs319166	G	0.268409	0.357143	0.301561	0.417582	0.0569979	0.00636243	0.19966
5	146438035	rs6580448	C	0.262175	0.340659	0.285979	0.400757	0.0521994	0.00512	0.183738
5	147759545	rs1363707	A	0.222506	0.307692	0.255045	0.366878	0.0567979	0.00469	0.200735
5	151682787	rs1422360	A	0.36088	0.450549	0.391192	0.511588	0.0625088	0.00426	0.220051
5	153545587	rs4958361	G	0.269218	0.620879	0.560099	0.677549	0.233098	0.119357	0.38325
5	153837106	rs148763909	T	0.209666	0.021978	0.0108262	0.0493182	0.26548	0.1204	0.454642
5	155368084	rs4704878	G	0.409464	0.807692	0.754544	0.850382	0.329751	0.187323	0.49724
5	161880996	rs9313920	A	0.272892	0.543956	0.48295	0.603468	0.171827	0.0616	0.340342
5	161907638	rs2170901	T	0.328915	0.576923	0.515834	0.635397	0.111671	0.02516	0.275531
5	168369798	rs10516054	C	0.20945	0.285714	0.234602	0.344111	0.0494179	0.00488	0.175405
5	173128421	rs2561053	T	0.211323	0.527473	0.466606	0.587405	0.19909	0.08393	0.363663
5	174863690	snp_5_174863690	A	0.335991	0.406593	0.348739	0.467624	0.0417681	0	0.15918
6	7272089	rs2714351	G	0.212496	0.637363	0.576826	0.693229	0.294651	0.15596	0.465209
6	12038976	rs1570987	A	0.226203	0.582418	0.521341	0.640692	0.206418	0.0882922	0.37518
6	13962457	rs280182	C	0.26097	0.335165	0.280801	0.395132	0.051074	0.00590086	0.1798
6	14865511	rs449159	G	0.399824	0.467033	0.407234	0.527953	0.0431848	0.00456	0.155544
6	24497385	rs2817214	T	0.235158	0.384615	0.327693	0.445461	0.0693848	0.00781	0.227043
6	28630793	rs7767008	G	0.287293	0.291209	0.239699	0.349817	0	0	0.120841
6	29524168	rs2534790	G	0.35917	0.785714	0.731019	0.830698	0.352911	0.18978	0.543551
6	29801474	rs2517892	T	0.302091	0.703297	0.644487	0.755195	0.252066	0.10875	0.44637
6	29915469	rs7745413	T	0.240842	0.835165	0.78428	0.874658	0.507583	0.3254	0.686186
6	29918099	rs2517713	G	0.249913	0.39011	0.332943	0.451013	0.0510383	0.00384	0.183132
6	29920332	rs113251661	T	0.240968	0.39011	0.332943	0.451013	0.0582861	0.00612	0.203255
6	29920536	rs2975042	G	0.38674	0.39011	0.332943	0.451013	0	0	0.14787
6	29961853	rs9260978	T	0.242951	0.0824176	0.0556103	0.123409	0.412265	0.22855	0.615045
6	30010139	rs9261216	G	0.297112	0.0824176	0.0556103	0.123409	0.410401	0.246986	0.59159
6	30044827	rs3807035	T	0.261332	0.104396	0.0736143	0.148618	0.449284	0.274318	0.63515
6	30065319	rs1264704	G	0.212496	0.637363	0.576826	0.693229	0.334301	0.188559	0.50644
6	30113427	rs3815084	C	0.221576	0.769231	0.713511	0.815798	0.385772	0.18333	0.619648
6	30142674	rs115832369	G	0.227067	0.115385	0.0828066	0.161031	0.475123	0.27175	0.68335
6	30580637	rs2267639	T	0.214554	0.0879121	0.0600577	0.129765	0.376369	0.188334	0.59755
6	30627216	rs1076829	C	0.217823	0.368132	0.31199	0.428757	0.0563052	0.00594	0.195223
6	30946148	rs2844682	G	0.337379	0.879121	0.832802	0.912557	0.437879	0.2667	0.619979
6	30964393	rs2517409	C	0.218814	0.120879	0.0874434	0.167198	0.407775	0.223423	0.6163
6	31011247	rs2248386	T	0.213937	0.434066	0.375217	0.495157	0.136932	0.03402	0.324062
6	31052684	rs2535311	A	0.220126	0.60989	0.548987	0.667057	0.260853	0.12533	0.437576
6	31092763	rs3094201	G	0.34913	0.43956	0.380535	0.500641	0.0617564	0.00568	0.21583
6	31140152	rs885950	C	0.222762	0.467033	0.407234	0.527953	0.156423	0.0525	0.321179
6	31143639	rs3734869	G	0.323825	0.862637	0.81445	0.898501	0.431522	0.24227	0.6353
6	31187075	rs3130467	T	0.233443	0.313187	0.260178	0.372546	0.054204	0.00585	0.18994
6	31190303	rs3130517	C	0.222506	0.307692	0.255045	0.366878	0.0545603	0.00585	0.19152
6	31259579	rs2524163	C	0.259571	0.379121	0.322451	0.439901	0.0421015	0.00392	0.151882
6	31347798	rs4713460	G	0.285695	0.741758	0.684567	0.790731	0.343099	0.20094	0.50839
6	31347816	rs4713462	G	0.298436	0.741758	0.684567	0.790731	0.337984	0.18968	0.512246
6	31349922	rs9266722	T	0.236689	0.0274725	0.0143731	0.0565864	0.331739	0.193479	0.49466
6	31355119	rs13437088	T	0.337017	0.340659	0.285979	0.400757	0	0	0.126872
6	31377587	rs12175489	A	0.303245	0.126374	0.0921052	0.173338	0.506244	0.31528	0.696779
6	31389784	rs2844511	A	0.224213	0.445055	0.38586	0.506118	0.130182	0.0443392	0.27268
6	31390410	rs2516448	T	0.329919	0.445055	0.38586	0.506118	0.087367	0.02016	0.219533
6	31405617	rs2596466	C	0.285186	0.021978	0.0108262	0.0493182	0.342741	0.192599	0.52065
6	31470271	rs9267401	T	0.330705	0.703297	0.644487	0.755195	0.25796	0.13372	0.41872
6	31472821	rs4713470	T	0.362222	0.686813	0.627454	0.739822	0.223298	0.08514	0.421226
6	31819376	rs574914	A	0.228676	0.148352	0.110978	0.197676	0.480972	0.29662	0.670162
6	31915614	rs4151651	A	0.219054	0.0164835	0.00749984	0.0418222	0.302964	0.16023	0.477104
6	31917540	rs4151657	T	0.212911	0.681319	0.621794	0.734679	0.346729	0.1791	0.542176
6	32117971	rs3134608	G	0.21547	0.21978	0.174256	0.27483	0	0	0.0956942
6	32145205	rs3134947	T	0.220994	0.225275	0.179223	0.280665	0	0	0.158111
6	32146644	rs3134944	T	0.220994	0.225275	0.179223	0.280665	0	0	0.079667
6	32155581	rs204993	G	0.236354	0.307692	0.255045	0.366878	0.0400289	0	0.160178
6	32190217	rs915895	C	0.245479	0.32967	0.275633	0.389499	0.0506702	0.00504	0.179519
6	32370616	rs2076525	C	0.207176	0.335165	0.280801	0.395132	0.051555	0.00504	0.183172
6	32377539	rs9268507	A	0.224178	0.423077	0.364603	0.484166	0.0951035	0.01148	0.292413
6	32576795	rs9271117	T	0.308296	0.664835	0.604868	0.719199	0.217225	0.0797173	0.42416
6	32590463	rs9271568	A	0.359116	0.362637	0.306771	0.423174	0	0	0.147896
6	32663851	snp_6_32663851	C	0.227168	0.467033	0.407234	0.527953	0.154579	0.0570279	0.3053
6	32671248	rs1794275	G	0.236979	0.813187	0.76046	0.855268	0.459338	0.295275	0.63203
6	32715773	rs2227126	C	0.205832	0.538462	0.477495	0.598121	0.192096	0.0697	0.377835
6	32723869	rs7774452	T	0.226393	0.538462	0.477495	0.598121	0.233872	0.09912	0.421063
6	32723917	rs7756516	C	0.341594	0.538462	0.477495	0.598121	0.118163	0.03034	0.280551
6	32724143	rs6457646	G	0.238643	0.538462	0.477495	0.598121	0.187865	0.08662	0.330326
6	32759335	rs2621383	C	0.2106	0.406593	0.348739	0.467624	0.104563	0.0259	0.255023
6	32763514	rs2857151	A	0.246792	0.395604	0.338201	0.456558	0.110371	0.02664	0.268546
6	32816054	rs735883	A	0.270719	0.395604	0.338201	0.456558	0.0835951	0.01922	0.210631
6	32830568	rs9276826	G	0.260732	0.126374	0.0921052	0.173338	0.499886	0.310729	0.68952
6	32859000	rs241413	G	0.235898	0.434066	0.375217	0.495157	0.1547	0.0412671	0.35616
6	32970450	rs206762	A	0.210293	0.604396	0.543442	0.661799	0.235617	0.08722	0.449704
6	33041176	rs1431400	T	0.226519	0.230769	0.184202	0.286489	0	0	0.112614
6	33045558	rs3135021	G	0.304343	0.78022	0.72517	0.825744	0.362071	0.1963	0.555305
6	33050877	rs9277393	G	0.234498	0.417582	0.359308	0.478659	0.135584	0.0336	0.320394
6	33053271	rs9277462	C	0.259992	0.417582	0.359308	0.478659	0.0658735	0.00722496	0.22536
6	33053396	rs9277465	G	0.262771	0.346154	0.291165	0.406374	0.056125	0.00536	0.197052
6	33072266	rs2064478	T	0.233766	0.324176	0.270472	0.383857	0.0619605	0.0056	0.215721
6	33282002	rs3106189	C	0.260911	0.478022	0.417964	0.538827	0.103828	0.01875	0.268518
6	35034800	rs17609940	C	0.254144	0.258242	0.209269	0.315433	0	0	0.133606
6	39098815	rs228803	A	0.212365	0.0879121	0.0600577	0.129765	0.404505	0.2262	0.601223
6	47033380	rs1226536	G	0.261973	0.736264	0.678811	0.785685	0.345012	0.1785	0.5446
6	47270665	rs10948345	T	0.222506	0.307692	0.255045	0.366878	0.0579675	0.00559625	0.204
6	56360995	rs6904202	C	0.220224	0.664835	0.604868	0.719199	0.321371	0.170992	0.50364
6	57363448	rs1358815	T	0.305366	0.549451	0.488412	0.608808	0.207018	0.0748	0.403753
6	68951501	rs2786574	C	0.28107	0.510989	0.450327	0.571277	0.128031	0.03276	0.303461
6	71117655	rs1075262	G	0.385846	0.67033	0.610501	0.724367	0.206146	0.0869	0.377361
6	74450775	rs2351311	C	0.23985	0.543956	0.48295	0.603468	0.17105	0.06084	0.344762
6	74961807	rs1319623	C	0.312563	0.604396	0.543442	0.661799	0.219065	0.10336	0.375982
6	80727204	rs239571	T	0.301712	0.659341	0.599243	0.714021	0.234998	0.08188	0.452755
6	84349538	rs217326	C	0.282033	0.489011	0.428723	0.549673	0.129025	0.04422	0.268022
6	88338373	rs9444529	G	0.223082	0.357143	0.301561	0.417582	0.0840452	0.02046	0.210008
6	91035141	rs78543059	T	0.233704	0.576923	0.515834	0.635397	0.190802	0.0680774	0.38097
6	99853727	rs9385739	T	0.215354	0.313187	0.260178	0.372546	0.0634686	0.00576	0.221122
6	113769467	rs10484459	G	0.277692	0.434066	0.375217	0.495157	0.122496	0.0315	0.291343
6	116597724	rs10484838	G	0.299367	0.527473	0.466606	0.587405	0.1409	0.0380228	0.32805
6	118667522	rs11153730	C	0.263368	0.549451	0.488412	0.608808	0.173534	0.06162	0.348979
6	132726090	rs1338934	G	0.21547	0.21978	0.174256	0.27483	0	0	0.113334
6	135498252	rs1320961	T	0.243094	0.247253	0.199209	0.303889	0	0	0.0945297
6	137489626	rs9376263	T	0.234498	0.417582	0.359308	0.478659	0.0901528	0.00996	0.292676
6	142527142	rs225694	G	0.294581	0.802198	0.748642	0.845482	0.402098	0.23538	0.584549
6	147934947	rs9377063	A	0.285079	0.423077	0.364603	0.484166	0.11308	0.0285096	0.27288
6	152009638	rs2941740	A	0.287955	0.571429	0.510335	0.630094	0.176454	0.06241	0.351704
6	154728533	rs9479836	T	0.303974	0.554945	0.493882	0.61414	0.115789	0.0285	0.279795
6	160800312	rs2457555	C	0.256143	0.802198	0.748642	0.845482	0.449114	0.2475	0.659469
6	165662976	rs9459340	C	0.232152	0.697802	0.6388	0.75008	0.329895	0.18517	0.502053
6	166739684	rs10806847	G	0.240473	0.302198	0.24992	0.3612	0.0368982	0.00357	0.134394
6	167557034	rs11575088	C	0.327516	0.846154	0.796291	0.884252	0.465679	0.2952	0.639621
7	6869304	rs10265409	T	0.239208	0.445055	0.38586	0.506118	0.113082	0.0259	0.277136
7	9550572	rs12702919	A	0.254958	0.472527	0.412595	0.533394	0.116777	0.0305418	0.2805
7	12250378	rs3807866	A	0.21572	0.450549	0.391192	0.511588	0.142663	0.03645	0.332817
7	13887788	rs17167575	C	0.223535	0.642857	0.582418	0.698439	0.26624	0.10212	0.492261
7	14312040	rs79248567	G	0.210215	0.582418	0.521341	0.640692	0.220879	0.09477	0.397045
7	31379790	rs10487721	C	0.238171	0.807692	0.754544	0.850382	0.444214	0.28012	0.616822
7	31464032	rs6462276	C	0.247452	0.0934066	0.0645427	0.136083	0.459002	0.25192	0.675726
7	38227124	rs12669726	C	0.247253	0.763736	0.7077	0.810807	0.401022	0.210311	0.61442
7	46720721	rs856568	T	0.276243	0.28022	0.229516	0.338396	0	0	0.1214
7	48858844	rs75612863	G	0.220407	0.774725	0.719335	0.820777	0.431361	0.229166	0.6503
7	52429061	rs2877029	T	0.220757	0.115385	0.0828066	0.161031	0.413558	0.21146	0.638968
7	57423944	rs9649680	G	0.2206	0.494505	0.434113	0.555085	0.147013	0.0397833	0.33784
7	65662761	rs6460279	C	0.365567	0.620879	0.560099	0.677549	0.166431	0.0459901	0.3741
7	65836094	rs1643394	A	0.313114	0.626374	0.565667	0.682784	0.206313	0.0757946	0.40068
7	65948387	rs11767072	C	0.281575	0.0714286	0.0468413	0.110571	0.436673	0.266599	0.6195
7	70045561	rs17141778	C	0.22506	0.5	0.439511	0.560489	0.147924	0.05183	0.302794
7	88529340	rs7809860	G	0.217694	0.648352	0.588018	0.703641	0.307542	0.152341	0.50072
7	100446235	rs7794532	A	0.20922	0.461538	0.401879	0.522505	0.14546	0.03735	0.3398
7	112092857	rs6966318	T	0.248619	0.252747	0.204233	0.309666	0	0	0.108699
7	125467489	rs725090	C	0.219723	0.43956	0.380535	0.500641	0.120446	0.03075	0.288133
7	126218745	rs2299468	C	0.210195	0.417582	0.359308	0.478659	0.117995	0.0310236	0.28194
7	129970606	rs6467298	T	0.233704	0.576923	0.515834	0.635397	0.246503	0.106787	0.4386
7	134426734	rs11771919	G	0.222513	0.659341	0.599243	0.714021	0.298535	0.156921	0.47397
7	136632003	rs1424543	C	0.271779	0.428571	0.369906	0.489665	0.0676007	0.0073	0.228497
7	136642634	rs2350782	C	0.212222	0.0824176	0.0556103	0.123409	0.395898	0.228067	0.5843
7	137580565	rs273938	C	0.213349	0.725275	0.66733	0.775561	0.392351	0.225712	0.57892
7	141958875	rs7796752	T	0.339227	0.692308	0.633122	0.744955	0.231216	0.0878721	0.435
7	141977196	rs4019389	A	0.341742	0.692308	0.633122	0.744955	0.274637	0.12354	0.471218
7	141991302	rs3734921	C	0.237313	0.78022	0.72517	0.825744	0.390825	0.2247	0.576483
7	141994541	rs4236475	C	0.316044	0.692308	0.633122	0.744955	0.265597	0.1312	0.43719
7	147213472	rs851832	C	0.245108	0.708791	0.650183	0.760301	0.358077	0.197136	0.54504
7	148064886	rs1637864	G	0.282787	0.752747	0.696111	0.800791	0.341461	0.17148	0.5474
7	152428701	rs7804689	G	0.209949	0.56044	0.499359	0.619465	0.181069	0.0660106	0.36
7	157260190	rs6459788	G	0.267143	0.554945	0.493882	0.61414	0.177016	0.051489	0.3808
8	1255164	rs6558441	A	0.25412	0.412088	0.35402	0.473145	0.0626472	0.00432	0.220033
8	2599496	rs36044470	C	0.434996	0.576923	0.515834	0.635397	0.116635	0.0296	0.280075
8	4851787	rs3860871	G	0.226855	0.324176	0.270472	0.383857	0.0678284	0.0073	0.231363
8	6262831	rs725438	T	0.278575	0.857143	0.808377	0.893772	0.457568	0.267581	0.65732
8	12630134	rs34463296	T	0.242769	0.516484	0.455746	0.57666	0.16018	0.0567814	0.32604
8	16890224	rs7011678	T	0.249485	0.324176	0.270472	0.383857	0.0484135	0.00488	0.172046
8	18691956	rs747555	G	0.213448	0.373626	0.317216	0.434333	0.0789157	0.009	0.251212
8	19017935	rs605901	C	0.388383	0.659341	0.599243	0.714021	0.141808	0.0369	0.331742
8	21950829	rs2170865	T	0.274206	0.021978	0.0108262	0.0493182	0.340189	0.18313	0.525325
8	26584639	rs10503795	C	0.217952	0.043956	0.0258932	0.0774936	0.286095	0.140826	0.47328
8	27238826	rs11785606	G	0.228993	0.538462	0.477495	0.598121	0.177742	0.07488	0.326683
8	27680910	rs3824095	A	0.238177	0.56044	0.499359	0.619465	0.194744	0.0658534	0.38844
8	28099383	rs9886609	A	0.211059	0.296703	0.244805	0.355513	0.0512861	0.00512	0.182791
8	29226940	rs480951	G	0.283618	0.43956	0.380535	0.500641	0.116484	0.027846	0.28275
8	35075953	rs1947299	A	0.215897	0.664835	0.604868	0.719199	0.318379	0.173758	0.49057
8	41462955	rs2354576	A	0.307361	0.478022	0.417964	0.538827	0.102737	0.02553	0.249697
8	52931858	rs192392	A	0.378528	0.467033	0.407234	0.527953	0.0657701	0.0072	0.225585
8	58717309	rs997612	G	0.219723	0.43956	0.380535	0.500641	0.125047	0.03157	0.297744
8	63454028	rs1351360	G	0.230097	0.631868	0.571243	0.68801	0.258569	0.134657	0.41872
8	74066179	rs2383876	T	0.206435	0.631868	0.571243	0.68801	0.29671	0.157702	0.46838
8	78507162	rs406965	C	0.385326	0.642857	0.582418	0.698439	0.166566	0.06816	0.313663
8	79136965	rs1835478	T	0.312379	0.0714286	0.0468413	0.110571	0.418193	0.2408	0.614289
8	89926579	rs10504869	C	0.262333	0.67033	0.610501	0.724367	0.291418	0.13172	0.496158
8	93238888	rs10504914	A	0.244166	0.340659	0.285979	0.400757	0.0641173	0.00365	0.225691
8	93607182	rs9297911	C	0.335592	0.78022	0.72517	0.825744	0.346597	0.189274	0.53026
8	94091569	rs175925	C	0.27144	0.582418	0.521341	0.640692	0.209762	0.08927	0.379395
8	96517498	rs9297960	C	0.220494	0.126374	0.0921052	0.173338	0.491801	0.301528	0.68472
8	96959819	rs10504958	T	0.243749	0.318681	0.265321	0.378206	0.0431729	0.00124519	0.16284
8	104112640	rs10505037	A	0.207999	0.131868	0.0967908	0.179456	0.457036	0.262148	0.66108
8	120969685	rs9297608	C	0.226574	0.302198	0.24992	0.3612	0.049696	0.00517376	0.17732
8	126493746	rs2954033	G	0.210556	0.741758	0.684567	0.790731	0.387229	0.21056	0.586566
8	130022376	rs10505534	G	0.238585	0.714286	0.655889	0.765398	0.344465	0.186075	0.53096
8	134883783	rs6471160	T	0.232379	0.543956	0.48295	0.603468	0.171205	0.04611	0.383307
8	134885554	rs4897635	T	0.254446	0.620879	0.560099	0.677549	0.213444	0.0767107	0.4176
8	134899419	rs7007063	A	0.25911	0.626374	0.565667	0.682784	0.223972	0.08881	0.410346
8	135149933	rs7012406	T	0.286751	0.489011	0.428723	0.549673	0.123525	0.03192	0.293511
8	143762135	rs2920279	A	0.396436	0.598901	0.537906	0.656534	0.119941	0.0304	0.288417
9	8166523	snp_9_8166523	G	0.436412	0.505495	0.444915	0.565887	0.0535645	0.00576	0.188286
9	8416157	rs3847294	T	0.267143	0.554945	0.493882	0.61414	0.183729	0.0644005	0.36982
9	9790306	rs2147070	G	0.30641	0.0769231	0.0512035	0.117012	0.467474	0.29992	0.640283
9	12589192	rs5004705	C	0.395001	0.648352	0.588018	0.703641	0.173266	0.06162	0.34887
9	12703484	rs2733831	G	0.231709	0.626374	0.565667	0.682784	0.283802	0.126464	0.4923
9	12748234	rs10756405	A	0.210215	0.582418	0.521341	0.640692	0.239204	0.10332	0.425083
9	12761819	rs7030485	A	0.342916	0.582418	0.521341	0.640692	0.159952	0.03784	0.370077
9	15586534	rs10810402	T	0.213418	0.489011	0.428723	0.549673	0.159291	0.05472	0.325035
9	26099466	rs1343975	C	0.308033	0.730769	0.673065	0.780628	0.29438	0.15442	0.468259
9	26146553	rs7020089	G	0.209884	0.758242	0.7019	0.805805	0.423073	0.2495	0.609512
9	27264100	rs10812544	C	0.379016	0.824176	0.772338	0.864995	0.357396	0.18042	0.565989
9	31193969	rs10511877	C	0.281768	0.285714	0.234602	0.344111	0	0	0.135654
9	32453119	rs10970985	C	0.249913	0.39011	0.332943	0.451013	0.0995153	0.0252342	0.24412
9	33215296	rs555751	T	0.250255	0.521978	0.461173	0.582036	0.182698	0.0656356	0.3632
9	34668159	rs928149	G	0.226468	0.5	0.439511	0.560489	0.160677	0.0448602	0.35524
9	35055669	rs595429	T	0.349665	0.516484	0.455746	0.57666	0.123742	0.0418701	0.2607
9	37037317	rs1544094	G	0.251509	0.0659341	0.0425282	0.10408	0.396008	0.204616	0.61515
9	74599715	rs7045421	C	0.242349	0.412088	0.35402	0.473145	0.134153	0.03476	0.315205
9	80709246	rs10512066	G	0.215347	0.104396	0.0736143	0.148618	0.423989	0.23804	0.624873
9	87907876	rs2841475	A	0.250484	0.5	0.439511	0.560489	0.171559	0.0491922	0.3738
9	92723877	rs721833	C	0.254958	0.472527	0.412595	0.533394	0.126063	0.03234	0.299973
9	111294520	rs10816681	C	0.241652	0.368132	0.31199	0.428757	0.0876393	0.02142	0.217653
9	122723793	snp_9_122723793	A	0.287293	0.291209	0.239699	0.349817	0	0	0.109573
9	130168867	rs4837150	G	0.236475	0.664835	0.604868	0.719199	0.307003	0.152622	0.49984
9	130221698	rs2488899	A	0.230723	0.620879	0.560099	0.677549	0.228104	0.09794	0.410811
9	130557580	rs4837182	G	0.219076	0.39011	0.332943	0.451013	0.0718669	0.0075	0.242148
9	137424412	rs4841899	T	0.251732	0.714286	0.655889	0.765398	0.326498	0.1629	0.526302
9	139822542	rs908831	C	0.215949	0.423077	0.364603	0.484166	0.0914441	0.02112	0.228632
10	2351845	rs768629	T	0.212208	0.043956	0.0258932	0.0774936	0.327256	0.15925	0.532217
10	3658919	rs705469	C	0.30828	0.417582	0.359308	0.478659	0.0869907	0.00984	0.284546
10	10740529	rs4749978	G	0.217236	0.186813	0.144732	0.23954	0.52307	0.329729	0.71332
10	12395832	rs2801500	C	0.278159	0.642857	0.582418	0.698439	0.268571	0.126878	0.45108
10	15600671	rs28643277	A	0.291615	0.379121	0.322451	0.439901	0.0583436	0.00612	0.20364
10	20168108	rs10508601	A	0.219491	0.0274725	0.0143731	0.0565864	0.285451	0.127179	0.4932
10	25028792	rs1414459	A	0.257002	0.340659	0.285979	0.400757	0.0594878	0.00612	0.206749
10	30254563	rs1774221	T	0.227916	0.532967	0.472047	0.592766	0.187712	0.06804	0.368546
10	45760573	rs10900192	A	0.373421	0.478022	0.417964	0.538827	0.0836492	0.00972	0.275678
10	50080311	rs1904596	A	0.219068	0.510989	0.450327	0.571277	0.208874	0.07728	0.401174
10	55435406	rs745545	T	0.280942	0.472527	0.412595	0.533394	0.106005	0.02627	0.258199
10	59589256	rs11005960	C	0.272892	0.543956	0.48295	0.603468	0.155435	0.0549771	0.318
10	59593057	rs6481367	T	0.211671	0.543956	0.48295	0.603468	0.156597	0.0548309	0.32072
10	60267310	rs1346301	G	0.233704	0.576923	0.515834	0.635397	0.244205	0.10625	0.433487
10	71363181	rs2616062	T	0.209945	0.214286	0.169302	0.268981	0	0	0.110494
10	71432059	rs10509317	C	0.230766	0.851648	0.802324	0.889022	0.488902	0.317	0.662912
10	81539503	rs149039756	A	0.234233	0.824176	0.772338	0.864995	0.468841	0.25153	0.692086
10	84649471	rs963096	G	0.291302	0.56044	0.499359	0.619465	0.157792	0.05964	0.307258
10	90981561	rs10509568	A	0.231488	0.796703	0.742754	0.840567	0.454701	0.279696	0.6384
10	92869554	rs10509618	C	0.241647	0.120879	0.0874434	0.167198	0.484468	0.31972	0.651217
10	113335548	rs7098270	C	0.317804	0.56044	0.499359	0.619465	0.155289	0.0408	0.35644
10	118148634	rs7071948	G	0.206962	0.10989	0.0781963	0.154839	0.402991	0.23112	0.595554
10	130846332	rs4751044	C	0.250417	0.010989	0.00448279	0.0340017	0.304942	0.15136	0.495372
10	132163984	rs359110	C	0.225603	0.692308	0.633122	0.744955	0.344496	0.17381	0.546348
10	133296653	rs10765074	C	0.244095	0.384615	0.327693	0.445461	0.104923	0.0269502	0.2548
10	133924005	rs56460331	C	0.295507	0.450549	0.391192	0.511588	0.108239	0.0264382	0.26496
11	5465397	rs10500639	A	0.209945	0.214286	0.169302	0.268981	0	0	0.115117
11	8385079	rs67950878	A	0.225059	0.0934066	0.0645427	0.136083	0.404413	0.220843	0.61078
11	10242200	rs1372811	C	0.213418	0.489011	0.428723	0.549673	0.200729	0.0819	0.370494
11	15844374	rs1882130	A	0.302284	0.395604	0.338201	0.456558	0.0641072	0.00438	0.226035
11	17260918	rs10832750	A	0.282004	0.686813	0.627454	0.739822	0.2529	0.109541	0.4472
11	18135997	rs1399025	G	0.275366	0.406593	0.348739	0.467624	0.0547052	0.00576	0.189982
11	19451505	rs10500847	A	0.237569	0.241758	0.194195	0.2981	0	0	0.124327
11	21752558	rs1459874	T	0.234931	0.549451	0.488412	0.608808	0.224808	0.0974601	0.40176
11	22532009	rs11026600	C	0.210556	0.741758	0.684567	0.790731	0.415121	0.232615	0.61543
11	29797598	rs927457	A	0.224122	0.5	0.439511	0.560489	0.169477	0.0709923	0.31737
11	30191237	rs7128357	T	0.23078	0.39011	0.332943	0.451013	0.0618415	0.00639	0.214137
11	32286218	rs7481082	C	0.232044	0.236264	0.189193	0.2923	0	0	0.16706
11	47423553	rs4752832	A	0.256838	0.346154	0.291165	0.406374	0.0581951	0.00483	0.205311
11	47929846	rs6485795	G	0.247718	0.758242	0.7019	0.805805	0.409785	0.26627	0.564927
11	58312880	rs2276301	C	0.212041	0.626374	0.565667	0.682784	0.282917	0.127808	0.484
11	60711887	rs3016367	G	0.255204	0.510989	0.450327	0.571277	0.156769	0.0561127	0.3195
11	60785352	rs1050922	A	0.23398	0.318681	0.265321	0.378206	0.0523633	0.00365229	0.19008
11	69874267	rs11237181	T	0.259669	0.263736	0.214315	0.321189	0	0	0.138014
11	71167449	rs12785878	T	0.244282	0.763736	0.7077	0.810807	0.36755	0.20966	0.547716
11	71186476	rs732934	A	0.261657	0.763736	0.7077	0.810807	0.40063	0.2596	0.553874
11	76301375	rs7927997	T	0.247699	0.445055	0.38586	0.506118	0.151146	0.03696	0.352678
11	83241123	rs67554844	G	0.242424	0	0.000280252	0.0162369	0.258948	0.12546	0.432927
11	83842591	rs872511	T	0.21547	0.21978	0.174256	0.27483	0	0	0.139113
11	89872686	rs2187318	C	0.268545	0.351648	0.296359	0.411982	0.0497035	0.00271043	0.1824
11	89927176	rs9804695	C	0.222506	0.307692	0.255045	0.366878	0.0550746	0.00655513	0.19272
11	89939569	rs723715	C	0.292996	0.423077	0.364603	0.484166	0.0588862	0.00603	0.203774
11	101517377	rs2154998	T	0.281768	0.285714	0.234602	0.344111	0	0	0.163388
11	104813887	rs547584	T	0.223181	0.78022	0.72517	0.825744	0.410276	0.250203	0.58419
11	104932526	rs1699086	T	0.310767	0.593407	0.532376	0.651261	0.141742	0.0369	0.331803
11	110631826	rs10488724	A	0.344514	0.879121	0.832802	0.912557	0.464787	0.296246	0.63986
11	110634145	rs889889	G	0.329357	0.807692	0.754544	0.850382	0.373433	0.20758	0.561023
11	126162607	rs3802814	A	0.222746	0.131868	0.0967908	0.179456	0.457819	0.290594	0.63344
11	130755998	rs2155752	C	0.262781	0.56044	0.499359	0.619465	0.139829	0.04828	0.290176
12	5749281	rs386440	T	0.244282	0.763736	0.7077	0.810807	0.37344	0.21314	0.555189
12	11324364	rs1047712	A	0.295165	0.653846	0.593626	0.708835	0.263868	0.11176	0.467487
12	16864704	rs403276	A	0.318006	0.494505	0.434113	0.555085	0.0787415	0.00869	0.262421
12	21028093	rs3829311	C	0.443698	0.857143	0.808377	0.893772	0.322689	0.148834	0.53912
12	21696449	rs2054436	T	0.21262	0.67033	0.610501	0.724367	0.321393	0.1738	0.496437
12	30914668	rs11051061	G	0.213772	0.774725	0.719335	0.820777	0.429133	0.23855	0.635511
12	32289363	rs956361	C	0.276463	0.576923	0.515834	0.635397	0.193072	0.0711043	0.37966
12	48254676	rs987849	G	0.22153	0.510989	0.450327	0.571277	0.206298	0.08892	0.372698
12	56379427	rs1873914	G	0.2482	0.615385	0.554539	0.672307	0.235026	0.1008	0.422173
12	58363244	rs4362183	C	0.210805	0.302198	0.24992	0.3612	0.0575454	0.00612	0.200903
12	58947891	rs3847752	G	0.334981	0.395604	0.338201	0.456558	0.0370819	0.00208	0.139434
12	58949109	rs3889791	A	0.252007	0.384615	0.327693	0.445461	0.0536322	0.0052	0.189794
12	58949147	rs3847754	G	0.252007	0.384615	0.327693	0.445461	0.046043	0.0036	0.167995
12	58949770	rs2354995	G	0.245017	0.412088	0.35402	0.473145	0.0853599	0.021331	0.21266
12	67536861	rs1370408	T	0.208436	0.032967	0.0180878	0.063683	0.275065	0.121251	0.48149
12	70463352	rs2118431	G	0.215029	0.467033	0.407234	0.527953	0.160299	0.0425	0.364896
12	70990054	rs2465811	T	0.228019	0.71978	0.661604	0.770484	0.383928	0.20504	0.586709
12	74958478	rs628576	G	0.21572	0.450549	0.391192	0.511588	0.128664	0.03198	0.30513
12	81061738	rs1920445	G	0.287929	0.434066	0.375217	0.495157	0.0544481	0.00585	0.190374
12	81066851	rs950124	G	0.227624	0.395604	0.338201	0.456558	0.0837303	0.02046	0.209817
12	81067994	rs1153041	T	0.236592	0.395604	0.338201	0.456558	0.0600586	0.00355	0.213526
12	81130906	rs61047736	G	0.349821	0.428571	0.369906	0.489665	0.0571894	0.00603	0.199674
12	81583449	rs1316810	A	0.278895	0.494505	0.434113	0.555085	0.163547	0.05775	0.3316
12	83348627	rs1796188	C	0.337199	0.769231	0.713511	0.815798	0.323693	0.1602	0.524304
12	84919733	rs2468304	G	0.219222	0.494505	0.434113	0.555085	0.185962	0.078	0.34498
12	88966413	rs12369778	G	0.234233	0.824176	0.772338	0.864995	0.445828	0.238862	0.6676
12	89535861	rs1996640	A	0.226519	0.230769	0.184202	0.286489	0	0	0.116471
12	103271768	rs10778207	T	0.237569	0.241758	0.194195	0.2981	0	0	0.148068
12	103294298	rs61942045	G	0.261844	0.126374	0.0921052	0.173338	0.473749	0.2992	0.653856
12	108517253	rs11113745	T	0.324706	0.714286	0.655889	0.765398	0.263519	0.12792	0.438919
12	108964885	rs10492252	C	0.23972	0.626374	0.565667	0.682784	0.260076	0.13526	0.42106
12	114524516	rs2384351	A	0.243094	0.247253	0.199209	0.303889	0	0	0.121338
12	114588278	rs4767227	A	0.221728	0.428571	0.369906	0.489665	0.119004	0.0311827	0.28425
12	115437252	rs2021784	T	0.244919	0.324176	0.270472	0.383857	0.0511392	0.00504	0.180264
12	120957984	rs4767909	T	0.226151	0.675824	0.616143	0.729528	0.313457	0.125153	0.55968
12	124197280	rs66647364	C	0.270224	0.417582	0.359308	0.478659	0.0953742	0.02345	0.234974
12	125835189	rs10846878	T	0.240968	0.39011	0.332943	0.451013	0.0575537	0.00603	0.20091
12	127702143	rs7299382	T	0.232736	0.417582	0.359308	0.478659	0.100976	0.02516	0.245701
13	20355240	rs111322180	T	0.263352	0.0879121	0.0600577	0.129765	0.406445	0.2507	0.578265
13	21907253	rs261726	T	0.217035	0.401099	0.343466	0.462094	0.0862777	0.00972	0.279038
13	22460571	rs2763901	T	0.228658	0.412088	0.35402	0.473145	0.133945	0.03476	0.315431
13	35273423	rs2292247	T	0.311948	0.489011	0.428723	0.549673	0.0795891	0.008	0.266398
13	55074317	rs1935161	A	0.299869	0.478022	0.417964	0.538827	0.0810575	0.008	0.269357
13	56149195	rs639848	A	0.253682	0.758242	0.7019	0.805805	0.360147	0.198558	0.54756
13	56149378	rs10507601	G	0.239131	0.0604396	0.0382694	0.0975339	0.338182	0.16928	0.543347
13	63645258	rs3106411	A	0.267187	0.478022	0.417964	0.538827	0.148782	0.0678	0.267185
13	73535386	rs10492654	G	0.302944	0.813187	0.76046	0.855268	0.369175	0.190849	0.57764
13	77181762	rs928079	C	0.310176	0.56044	0.499359	0.619465	0.164013	0.05775	0.333219
13	83323250	rs7321160	G	0.275234	0.582418	0.521341	0.640692	0.21935	0.0824873	0.42195
13	85088566	rs9319052	T	0.237569	0.241758	0.194195	0.2981	0	0	0.142557
13	86552047	rs7987865	C	0.304797	0.434066	0.375217	0.495157	0.0564938	0.00594	0.197016
13	87345626	rs9523031	T	0.239758	0.835165	0.78428	0.874658	0.481225	0.32452	0.641199
13	95991340	rs9302067	G	0.219743	0.478022	0.417964	0.538827	0.161076	0.0477587	0.3464
13	102236780	rs4772392	T	0.300586	0.538462	0.477495	0.598121	0.146571	0.0512174	0.30222
13	104831316	rs7994314	C	0.258415	0.71978	0.661604	0.770484	0.335499	0.1683	0.535722
13	108522895	rs816958	A	0.243269	0.5	0.439511	0.560489	0.164084	0.05776	0.331223
13	112985041	rs9604296	C	0.254811	0.840659	0.790276	0.879464	0.45885	0.275283	0.65192
14	25888706	rs2754085	A	0.276463	0.576923	0.515834	0.635397	0.194179	0.07209	0.37466
14	31386219	rs9322865	A	0.232033	0.708791	0.650183	0.760301	0.326564	0.16732	0.51917
14	31750697	rs956810	A	0.244349	0.818681	0.766391	0.86014	0.455965	0.297136	0.6219
14	32342302	rs10483391	T	0.219601	0.148352	0.110978	0.197676	0.499436	0.2888	0.710099
14	32355076	rs6571481	G	0.337817	0.5	0.439511	0.560489	0.0799605	0.00869	0.264591
14	53707066	rs719588	C	0.237569	0.241758	0.194195	0.2981	0	0	0.0959326
14	64328993	rs951250	T	0.231542	0.686813	0.627454	0.739822	0.320869	0.17548	0.494172
14	68066949	rs11547225	A	0.291557	0.357143	0.301561	0.417582	0.0428561	0.00310756	0.15789
14	70759011	rs72733748	G	0.20665	0.368132	0.31199	0.428757	0.0824437	0.02013	0.205718
14	70873763	rs34866539	C	0.240562	0.450549	0.391192	0.511588	0.0844233	0.02016	0.212237
14	74098590	rs72719675	A	0.259669	0.263736	0.214315	0.321189	0	0	0.0825141
14	77426077	rs12889775	T	0.381961	0.637363	0.576826	0.693229	0.18851	0.06804	0.371494
14	81497467	rs2300526	G	0.254144	0.258242	0.209269	0.315433	0	0	0.124326
14	83219238	rs1152358	A	0.22694	0.412088	0.35402	0.473145	0.0660192	0.00065	0.201226
14	93015743	rs10131571	C	0.226656	0.747253	0.690334	0.795767	0.400182	0.20928	0.612704
14	95227632	rs10151113	C	0.211254	0.395604	0.338201	0.456558	0.0787988	0.00858	0.259071
14	104907273	rs138401903	A	0.239726	0.324176	0.270472	0.383857	0.054183	0.00396	0.193695
15	28057594	rs1874840	G	0.219076	0.39011	0.332943	0.451013	0.117174	0.03	0.282344
15	28221329	rs7182323	A	0.308033	0.730769	0.673065	0.780628	0.310278	0.15747	0.495171
15	28264501	rs200697486	T	0.249892	0.791209	0.73688	0.835639	0.418045	0.21933	0.63795
15	28356859	rs1129038	T	0.218494	0.818681	0.766391	0.86014	0.468808	0.29904	0.642274
15	28365618	rs12913832	G	0.242089	0.818681	0.766391	0.86014	0.449846	0.294589	0.6127
15	33151410	rs10519757	T	0.248262	0.406593	0.348739	0.467624	0.128974	0.03311	0.304179
15	35608732	rs318360	T	0.217823	0.368132	0.31199	0.428757	0.114544	0.02774	0.276901
15	41623368	rs10518717	C	0.208096	0.697802	0.6388	0.75008	0.334554	0.18458	0.512693
15	45629855	rs7183946	G	0.334602	0.725275	0.66733	0.775561	0.347745	0.18661	0.532707
15	47185939	rs7172518	G	0.24186	0.346154	0.291165	0.406374	0.0691941	0.0074	0.236044
15	55904090	rs12595448	C	0.228015	0.318681	0.265321	0.378206	0.0373114	0	0.185239
15	56087872	rs748029	C	0.278775	0.736264	0.678811	0.785685	0.324363	0.190839	0.4816
15	58549978	rs34890778	G	0.414095	0.489011	0.428723	0.549673	0.0563085	0.00594	0.196653
15	70756026	rs4594210	T	0.217338	0.351648	0.296359	0.411982	0.0977766	0.0253665	0.23852
15	75114322	rs11636952	C	0.356419	0.708791	0.650183	0.760301	0.216596	0.101651	0.37468
15	76409861	rs7181548	C	0.226519	0.230769	0.184202	0.286489	0	0	0.110748
15	78783277	rs11858836	G	0.457681	0.697802	0.6388	0.75008	0.170644	0.04611	0.384411
15	93438609	rs1992283	G	0.239178	0.318681	0.265321	0.378206	0.0525618	0.00504	0.184484
15	95250140	rs7181182	G	0.209679	0.395604	0.338201	0.456558	0.135572	0.04692	0.281385
15	102036809	rs12904950	T	0.231102	0.0494505	0.0299429	0.0842502	0.337626	0.18968	0.511014
16	224619	rs2238369	C	0.312908	0.549451	0.488412	0.608808	0.104508	0.02556	0.255852
16	3728517	rs4786429	T	0.238088	0.747253	0.690334	0.795767	0.336151	0.1551	0.556788
16	7306857	rs9302843	T	0.227377	0.461538	0.401879	0.522505	0.164197	0.05775	0.333594
16	7706993	rs1024650	G	0.286208	0.752747	0.696111	0.800791	0.317588	0.16738	0.501859
16	13136659	rs1501315	T	0.210562	0.291209	0.239699	0.349817	0.0514813	0.00625672	0.18144
16	18821191	rs2606558	G	0.278505	0.604396	0.543442	0.661799	0.218352	0.09315	0.395423
16	20674492	rs151222	C	0.264333	0.0659341	0.0425282	0.10408	0.412329	0.25011	0.58846
16	20781194	rs1027457	A	0.259791	0.0769231	0.0512035	0.117012	0.446831	0.2712	0.631701
16	26444828	rs2188353	C	0.208129	0.598901	0.537906	0.656534	0.261944	0.12616	0.439664
16	54757996	rs17207448	T	0.208878	0.159341	0.120536	0.209724	0.479927	0.29753	0.667551
16	61723462	rs1896794	A	0.231264	0.82967	0.7783	0.869835	0.477135	0.3137	0.643183
16	69205654	rs12920476	A	0.223002	0.824176	0.772338	0.864995	0.483003	0.323466	0.6463
16	75182354	rs8058619	C	0.226855	0.324176	0.270472	0.383857	0.0714621	0.0075	0.241285
16	78258810	rs2059238	A	0.220994	0.225275	0.179223	0.280665	0	0	0.119228
16	79391566	rs11641390	G	0.277123	0.56044	0.499359	0.619465	0.179582	0.07474	0.334067
16	85039732	rs6564093	G	0.243405	0.78022	0.72517	0.825744	0.352648	0.1891	0.546516
16	87735909	rs146231589	T	0.257143	0	0.000280252	0.0162369	0.223608	0.09796	0.393053
16	89865242	rs10852623	C	0.243269	0.5	0.439511	0.560489	0.112234	0.02812	0.272115
17	159851	rs7502120	C	0.223586	0.373626	0.317216	0.434333	0.0697009	0.00781	0.22747
17	734599	rs2088276	G	0.207551	0.379121	0.322451	0.439901	0.074061	0.00836	0.246715
17	2216258	rs391300	C	0.242844	0.67033	0.610501	0.724367	0.273981	0.13175	0.459044
17	6305922	snp_17_6305922	G	0.248619	0.252747	0.204233	0.309666	0	0	0.141935
17	7537792	rs727428	T	0.233502	0.483516	0.42334	0.544254	0.16513	0.06132	0.321828
17	10624390	rs365271	A	0.47149	0.538462	0.477495	0.598121	0.0484288	0.00248	0.176793
17	11324278	rs205044	A	0.320442	0.324176	0.270472	0.383857	0	0	0.126262
17	11324300	rs205045	C	0.244919	0.324176	0.270472	0.383857	0.0473874	0.0048	0.169518
17	12024483	rs2159011	A	0.213937	0.434066	0.375217	0.495157	0.114855	0.02356	0.284865
17	19299144	rs1355128	A	0.207909	0.758242	0.7019	0.805805	0.403163	0.20736	0.624481
17	30778945	rs118092144	A	0.285502	0.538462	0.477495	0.598121	0.151002	0.05175	0.311785
17	32613132	rs1860184	T	0.244919	0.324176	0.270472	0.383857	0.0542691	0.00585	0.190547
17	36593981	rs4795277	G	0.262175	0.340659	0.285979	0.400757	0.0455512	0.00413	0.163617
17	39535859	rs2239710	G	0.403201	0.71978	0.661604	0.770484	0.237525	0.08976	0.445401
17	40481529	rs2293152	G	0.213304	0.384615	0.327693	0.445461	0.106056	0.02263	0.264965
17	41466239	rs62080668	T	0.674419	1	0.983763	0.99972	0.296722	0.17984	0.432152
17	43392208	rs7216796	A	0.214102	0.604396	0.543442	0.661799	0.257034	0.124558	0.43214
17	43924412	snp_17_43924412	C	0.375348	0.901099	0.857633	0.930938	0.436098	0.2586	0.624637
17	47080431	rs1994969	T	0.338296	0.549451	0.488412	0.608808	0.135117	0.0477169	0.27744
17	47402807	rs12940887	C	0.283469	0.620879	0.560099	0.677549	0.253473	0.111146	0.4472
17	47445751	rs2411984	A	0.287293	0.291209	0.239699	0.349817	0	0	0.182136
17	63207318	rs10514867	T	0.333629	0.0824176	0.0556103	0.123409	0.438725	0.282284	0.60642
17	65875157	rs73352808	A	0.232044	0.236264	0.189193	0.2923	0	0	0.147192
17	68427763	rs4141161	A	0.287293	0.291209	0.239699	0.349817	0	0	0.131622
17	71150302	rs9907882	G	0.257148	0.840659	0.790276	0.879464	0.464144	0.2632	0.674084
17	77707120	rs3923265	G	0.245405	0.43956	0.380535	0.500641	0.10478	0.0270818	0.2555
18	4046539	rs981279	T	0.209945	0.214286	0.169302	0.268981	0	0	0.124443
18	7737601	rs589371	G	0.290984	0.505495	0.444915	0.565887	0.177636	0.0632	0.355129
18	21720251	rs10853626	C	0.242419	0.401099	0.343466	0.462094	0.0740492	0.00839155	0.24852
18	26728774	rs34579348	T	0.282182	0.642857	0.582418	0.698439	0.213662	0.0789854	0.4176
18	31645379	rs7239368	A	0.317754	0.417582	0.359308	0.478659	0.06151	0.0036	0.219899
18	33314352	rs1787227	G	0.260911	0.478022	0.417964	0.538827	0.115151	0.02886	0.27677
18	59036788	rs12456493	C	0.212078	0.362637	0.306771	0.423174	0.0633969	0.007	0.215859
18	59519489	rs4940531	T	0.232694	0.532967	0.472047	0.592766	0.181453	0.07548	0.336762
18	66966676	rs2202063	C	0.221164	0.406593	0.348739	0.467624	0.0910785	0.0231816	0.22555
18	70656550	rs8092575	G	0.251661	0.714286	0.655889	0.765398	0.359968	0.18296	0.567328
18	77209568	rs7242726	C	0.252007	0.384615	0.327693	0.445461	0.0528899	0.00567	0.184704
19	3609251	rs12463077	T	0.233358	0.43956	0.380535	0.500641	0.110414	0.02808	0.267346
19	5510412	rs587470	A	0.248262	0.406593	0.348739	0.467624	0.084629	0.01014	0.270016
19	18467886	rs7248363	C	0.258765	0.796703	0.742754	0.840567	0.426135	0.26056	0.603754
19	20470564	rs12462067	A	0.298658	0.857143	0.808377	0.893772	0.479254	0.31274	0.648357
19	40468256	rs73544000	T	0.260294	0.010989	0.00448279	0.0340017	0.295899	0.15438	0.468623
19	52228759	snp_19_52228759	C	0.265352	0.703297	0.644487	0.755195	0.302297	0.149712	0.49368
19	54845802	rs7254112	G	0.236397	0.736264	0.678811	0.785685	0.405696	0.233988	0.5942
19	55507049	rs1671133	A	0.245243	0.532967	0.472047	0.592766	0.167692	0.05929	0.338033
20	853435	rs112451128	T	0.220269	0.0879121	0.0600577	0.129765	0.422801	0.2477	0.61062
20	5574134	rs1983694	C	0.277772	0.725275	0.66733	0.775561	0.326201	0.173657	0.51052
20	5588449	rs238295	G	0.314541	0.692308	0.633122	0.744955	0.267521	0.12852	0.449075
20	6425158	rs6117261	G	0.300586	0.538462	0.477495	0.598121	0.176096	0.0730219	0.32923
20	6901563	rs6085726	G	0.349545	0.5	0.439511	0.560489	0.0649274	0.0071	0.221182
20	11508980	rs4814019	A	0.22972	0.730769	0.673065	0.780628	0.361646	0.18472	0.567275
20	35813514	rs2284356	T	0.232044	0.236264	0.189193	0.2923	0	0	0.0861718
20	53233625	rs6098120	G	0.247972	0.368132	0.31199	0.428757	0.0764382	0.01652	0.196387
21	21505698	rs2826031	T	0.209884	0.758242	0.7019	0.805805	0.387394	0.22203	0.572299
21	32060490	rs13046373	A	0.24506	0.478022	0.417964	0.538827	0.150898	0.0406545	0.34522
21	35690786	rs2834442	T	0.296503	0.406593	0.348739	0.467624	0.0836428	0.00972	0.275657
21	39425758	rs762148	T	0.219124	0.697802	0.6388	0.75008	0.335432	0.1683	0.535812
21	41326917	rs720568	A	0.238177	0.56044	0.499359	0.619465	0.175789	0.0624	0.354069
21	41800106	rs2837623	T	0.224353	0.351648	0.296359	0.411982	0.0483243	0.00427	0.172882
21	43685754	rs413650	A	0.217167	0.532967	0.472047	0.592766	0.195315	0.0851	0.349252
22	30592487	rs713875	G	0.310767	0.593407	0.532376	0.651261	0.15198	0.041	0.346825
22	35156009	rs137257	G	0.29913	0.681319	0.621794	0.734679	0.270388	0.12056	0.467665
22	38085523	rs743837	G	0.477816	0.714286	0.655889	0.765398	0.1745	0.04752	0.391646
22	42552253	rs742086	T	0.319267	0.697802	0.6388	0.75008	0.277268	0.123323	0.48149
22	45725276	rs2350628	G	0.302425	0.802198	0.748642	0.845482	0.387763	0.225403	0.57

## Sheet: TSI
Chr	Pos	rsID	Allele	Fst	TSI_Frq	TSI_CI_lo	TSI_CI_hi	MOK_Frq	MOK_CI_lo	MOK_CI_hi
1	3773546	rs12145238	C	0.295775	0.299065	0.250767	0.353186	0	0	0.137954
1	5233991	rs10492928	G	0.233261	0.542056	0.485793	0.5971	0.175329	0.07344	0.324625
1	8042826	rs161802	T	0.217408	0.0841121	0.0586427	0.121622	0.386071	0.236931	0.55248
1	8495590	rs172531	G	0.257964	0.331776	0.281573	0.386853	0.0498023	0.00496	0.177622
1	9443340	rs1106370	G	0.203683	0.672897	0.617939	0.722846	0.333733	0.17878	0.51883
1	11166302	rs79558202	C	0.231575	0.299065	0.250767	0.353186	0.0437682	0.00399	0.157398
1	30699340	rs6684063	G	0.204479	0.14486	0.110409	0.189597	0.461977	0.29376	0.636126
1	34208142	rs4393118	C	0.358906	0.518692	0.462611	0.574231	0.0659065	0.00657	0.22637
1	35230287	rs10489657	A	0.364145	0.0841121	0.0586427	0.121622	0.488805	0.316968	0.66588
1	43235030	rs4660232	A	0.257729	0.621495	0.565537	0.673934	0.205585	0.0731	0.406816
1	53425260	rs6588446	G	0.263226	0.574766	0.518454	0.628913	0.211948	0.0906263	0.3848
1	56046405	rs10493196	G	0.314234	0.705607	0.651648	0.75361	0.254575	0.121608	0.4305
1	57433095	rs1984266	A	0.204278	0.528037	0.471869	0.583393	0.190677	0.08025	0.350091
1	63876367	rs6664140	G	0.339547	0.728972	0.675914	0.775396	0.283391	0.129811	0.48024
1	67678922	rs790632	C	0.267606	0.271028	0.224604	0.324086	0	0	0.126308
1	68893832	rs2419988	T	0.325659	0.869159	0.825829	0.901797	0.452736	0.28119	0.632061
1	83238326	rs2163979	C	0.274073	0.481308	0.425769	0.537389	0.110976	0.02898	0.260526
1	83238789	rs2389361	G	0.242788	0.481308	0.425769	0.537389	0.12887	0.0442	0.269334
1	83268342	rs75584041	G	0.232893	0.602804	0.546642	0.655987	0.215614	0.092	0.389412
1	85738430	rs2647396	C	0.237081	0.341121	0.290427	0.396419	0.0626855	0.00639	0.216876
1	91047423	rs487440	C	0.247115	0.742991	0.690555	0.788387	0.353729	0.164638	0.58235
1	91288130	rs3843306	T	0.273756	0.621495	0.565537	0.673934	0.230128	0.10044	0.407693
1	95633977	rs1414904	T	0.223874	0.299065	0.250767	0.353186	0.0488233	0.00427	0.174235
1	98628609	rs822565	C	0.212961	0.303738	0.255149	0.358014	0.0597848	0.00621	0.207946
1	106211113	rs10494032	A	0.223666	0.565421	0.509098	0.619848	0.227531	0.10868	0.385594
1	114427293	rs1217423	G	0.252834	0.714953	0.661335	0.762344	0.342534	0.17554	0.539188
1	116428059	rs1281546	T	0.251251	0.434579	0.380152	0.490902	0.10367	0.0265223	0.25254
1	151881093	rs11204914	G	0.351746	0.425234	0.371087	0.481546	0.0507377	0.00504	0.180047
1	153769400	rs9426935	C	0.215686	0.565421	0.509098	0.619848	0.207841	0.08848	0.378585
1	153939130	rs11264736	T	0.390119	0.546729	0.490445	0.601659	0.0825589	0.00948	0.26857
1	154395125	rs11265611	G	0.216691	0.401869	0.348513	0.458069	0.0918182	0.02275	0.22672
1	155197462	rs2990245	C	0.257148	0.542056	0.485793	0.5971	0.18604	0.0777	0.343669
1	157206043	rs1591782	C	0.226883	0.5	0.444152	0.555848	0.145198	0.0392	0.328946
1	158436299	rs4657080	T	0.286472	0.46729	0.412033	0.523494	0.0921918	0.0221	0.22688
1	158612548	rs857721	A	0.239437	0.242991	0.198687	0.29474	0	0	0.141936
1	158706985	rs178990	G	0.273714	0.584112	0.52783	0.637957	0.202415	0.0858	0.368404
1	163319225	rs12725319	C	0.207328	0.196262	0.156116	0.245206	0.502462	0.2998	0.707194
1	164620786	rs2792247	T	0.29693	0.406542	0.353018	0.462774	0.0662274	0.00592	0.230208
1	167858881	rs1829684	C	0.222907	0.71028	0.656488	0.75798	0.312982	0.16507	0.49504
1	169136804	rs932394	C	0.252128	0.364486	0.312661	0.420237	0.0802745	0.0088	0.267048
1	180632617	rs2331626	G	0.233557	0.317757	0.268334	0.37246	0.054822	0.00528	0.193104
1	181021857	rs3845423	T	0.262911	0.266355	0.220267	0.319213	0	0	0.11679
1	184939631	rs85672	A	0.227786	0.528037	0.471869	0.583393	0.173446	0.07154	0.325272
1	192838215	rs1231733	T	0.207328	0.803738	0.754794	0.843884	0.470129	0.25444	0.691111
1	195911568	rs10494738	C	0.211203	0.126168	0.0941637	0.169	0.429421	0.239754	0.63795
1	196673993	rs1831282	C	0.309759	0.61215	0.556079	0.664971	0.208846	0.0765	0.406927
1	202931839	rs2232854	G	0.20533	0.663551	0.608361	0.714003	0.348216	0.181823	0.54133
1	206626828	rs2483058	G	0.247887	0.668224	0.613147	0.718427	0.328485	0.17745	0.506426
1	207643673	rs568515	C	0.219019	0.294393	0.24639	0.348352	0.0467264	0.0042	0.168357
1	209334217	rs4382726	A	0.44713	0.537383	0.481147	0.592536	0.0729255	0.00608	0.248615
1	216077764	rs57593179	C	0.205705	0.574766	0.518454	0.628913	0.18349	0.0656	0.367188
1	216716537	rs12757165	A	0.207969	0.663551	0.608361	0.714003	0.320787	0.1691	0.504156
1	231476789	rs11122273	G	0.298939	0.626168	0.570273	0.678407	0.236126	0.07644	0.464673
1	233397267	rs10489808	A	0.218699	0.182243	0.14352	0.230171	0.501189	0.31936	0.683385
1	239891511	rs6657343	A	0.225829	0.574766	0.518454	0.628913	0.215574	0.09153	0.391433
1	240191654	rs10495455	C	0.229858	0.728972	0.675914	0.775396	0.382194	0.1824	0.610695
1	242051950	rs12728518	G	0.233845	0.14486	0.110409	0.189597	0.480019	0.29571	0.669897
1	245136850	rs7554755	G	0.233775	0.556075	0.499761	0.610763	0.200967	0.0747	0.388915
1	245926485	rs2817506	T	0.222929	0.107477	0.0781755	0.148145	0.435242	0.267295	0.61473
1	247587408	rs7525979	T	0.28415	0.046729	0.0289538	0.0776169	0.373824	0.219528	0.55157
2	10423043	rs7583263	C	0.239404	0.728972	0.675914	0.775396	0.380938	0.2143	0.568379
2	10790029	rs7567304	C	0.20376	0.635514	0.579763	0.687339	0.262259	0.126754	0.44268
2	12964497	rs10198628	A	0.203981	0.462617	0.407464	0.518853	0.135566	0.0352247	0.3159
2	15133367	rs719742	T	0.228631	0.485981	0.430358	0.542011	0.160932	0.05624	0.326724
2	23544391	rs731795	C	0.243859	0.780374	0.729921	0.822704	0.393835	0.217	0.59326
2	27598097	rs4665972	C	0.292709	0.485981	0.430358	0.542011	0.0827321	0.00891	0.273172
2	27815510	rs13022873	A	0.265684	0.672897	0.617939	0.722846	0.272058	0.1208	0.47344
2	35035689	rs417923	A	0.209618	0.728972	0.675914	0.775396	0.365714	0.2092	0.542968
2	37977017	rs604381	G	0.247095	0.691589	0.637165	0.740462	0.312244	0.181373	0.46872
2	37988459	rs12614133	T	0.218016	0.504673	0.448759	0.560451	0.183879	0.0871	0.3164
2	39990799	rs11124692	C	0.256	0.504673	0.448759	0.560451	0.129073	0.03318	0.306203
2	55843413	rs782590	C	0.243684	0.5	0.444152	0.555848	0.121179	0.0312331	0.28956
2	60753593	rs356992	G	0.219358	0.649533	0.594037	0.700696	0.328467	0.1602	0.531285
2	61364154	rs2049747	G	0.45845	0.607477	0.551358	0.660481	0.0785126	0.00858	0.260236
2	72676529	rs56298436	T	0.220657	0.224299	0.181558	0.275027	0	0	0.14686
2	74416240	rs12469365	A	0.25478	0.471963	0.416607	0.528131	0.139355	0.038132	0.31746
2	76375711	rs10204325	T	0.233483	0.439252	0.384692	0.495573	0.138734	0.03696	0.315338
2	96392191	rs4907277	G	0.279692	0.373832	0.321593	0.429727	0.0588522	0.00612	0.205166
2	99041269	rs1587835	C	0.323944	0.327103	0.277154	0.382061	0	0	0.116377
2	100864646	rs12053126	A	0.218322	0.401869	0.348513	0.458069	0.0918137	0.01066	0.291447
2	101614322	rs1374324	G	0.276833	0.766355	0.715101	0.809893	0.412688	0.21868	0.62638
2	116532361	rs10496505	A	0.251001	0.317757	0.268334	0.37246	0.0434211	0.00448	0.156234
2	118552355	rs17047412	C	0.204772	0.35514	0.303751	0.410726	0.059928	0.00621	0.207547
2	118884149	rs13033376	A	0.226412	0.742991	0.690555	0.788387	0.401453	0.23736	0.580731
2	125253978	rs1504003	G	0.233492	0.733645	0.680787	0.779733	0.370532	0.2035	0.561408
2	128176040	rs1799810	T	0.251564	0.481308	0.425769	0.537389	0.148075	0.05184	0.302726
2	134282346	rs6730679	A	0.216721	0.0186916	0.00920715	0.0420663	0.285405	0.147	0.459983
2	143620025	rs12691663	A	0.241677	0.705607	0.651648	0.75361	0.325009	0.17498	0.50622
2	153806939	rs1403976	T	0.281569	0.383178	0.330545	0.439195	0.0699982	0.006	0.240309
2	154188996	rs1074167	A	0.218512	0.359813	0.308203	0.415485	0.0582203	0.00603	0.200457
2	159851423	rs10497203	C	0.224514	0.0280374	0.0153783	0.0543346	0.254916	0.10947	0.455099
2	173832803	rs3769247	G	0.291506	0.392523	0.339519	0.448642	0.0744339	0.00847	0.250484
2	174770343	rs10199150	A	0.213634	0.35514	0.303751	0.410726	0.0571372	0.00603	0.200148
2	175259416	rs72917574	C	0.225352	0.228972	0.185829	0.279967	0	0	0.126655
2	178332302	rs1530965	A	0.224839	0.0654206	0.0434944	0.0999251	0.37428	0.213824	0.55768
2	180146275	rs6733818	G	0.261875	0.429907	0.375617	0.486227	0.0771054	0.00858	0.257492
2	181076749	rs13418455	T	0.220797	0.415888	0.362043	0.47217	0.112219	0.02774	0.271464
2	195931292	rs1991632	A	0.216197	0.00934579	0.00381373	0.0289916	0.302814	0.13195	0.518603
2	206170512	rs1113314	C	0.206955	0.392523	0.339519	0.448642	0.104497	0.0271339	0.2541
2	207453254	rs58356256	T	0.325142	0.537383	0.481147	0.592536	0.16062	0.05772	0.319846
2	207733167	rs10515948	T	0.218637	0.78972	0.739844	0.831202	0.429097	0.25114	0.621206
2	209705159	rs4309520	C	0.256472	0.565421	0.509098	0.619848	0.193753	0.05429	0.418323
2	223140211	rs6734345	C	0.214573	0.757009	0.70526	0.801313	0.379503	0.21712	0.563466
2	228736038	rs12466065	T	0.271175	0.542056	0.485793	0.5971	0.136084	0.04176	0.291359
2	229739115	rs808987	G	0.266899	0.434579	0.380152	0.490902	0.0675066	0.0074	0.231088
2	233428147	rs1550099	G	0.222708	0.313084	0.263933	0.36765	0.0592992	0.0049	0.209621
2	234745975	rs74270439	C	0.288041	0.616822	0.560805	0.669455	0.183434	0.0504	0.409214
3	7403646	rs13080594	T	0.235993	0.411215	0.357528	0.467475	0.0923017	0.02112	0.230167
3	7982884	rs7652192	G	0.222907	0.71028	0.656488	0.75798	0.357801	0.19568	0.544401
3	10200459	rs780281	G	0.309131	0.453271	0.398341	0.509555	0.111484	0.02808	0.268931
3	42859799	rs4682857	C	0.229472	0.757009	0.70526	0.801313	0.376321	0.20736	0.57056
3	45948264	rs4683147	G	0.211465	0.565421	0.509098	0.619848	0.229219	0.10842	0.392753
3	49260646	rs4955427	C	0.645822	0.771028	0.720033	0.814171	0.0742729	0.0077	0.249812
3	50093209	rs6762477	A	0.206027	0.598131	0.541931	0.651487	0.262012	0.11438	0.456605
3	57970919	rs58008947	T	0.262841	0.088785	0.0625023	0.126974	0.436065	0.24085	0.647486
3	59535997	snp_3_59535997	A	0.271244	0.121495	0.0901406	0.163812	0.499718	0.323223	0.6773
3	63350070	rs1376479	C	0.305164	0.308411	0.259538	0.362835	0	0	0.11179
3	71035887	rs9827939	C	0.227219	0.149533	0.114505	0.194711	0.47334	0.2992	0.65411
3	85608199	rs1449372	T	0.273883	0.420561	0.366563	0.476861	0.0673527	0.0077	0.221138
3	85653460	rs10511073	A	0.206154	0.401869	0.348513	0.458069	0.0945711	0.02211	0.236028
3	85874476	rs12494658	T	0.355216	0.785047	0.734878	0.826957	0.301042	0.157	0.479595
3	85906928	rs3911063	T	0.222907	0.71028	0.656488	0.75798	0.387899	0.227463	0.56636
3	86604249	rs2324856	A	0.294565	0.53271	0.476506	0.587967	0.109948	0.02769	0.26413
3	104483170	rs6780056	T	0.211268	0.214953	0.173043	0.265122	0	0	0.135347
3	111028022	rs7636809	C	0.220122	0.766355	0.715101	0.809893	0.373522	0.2136	0.555256
3	113398889	rs12632748	T	0.223992	0.457944	0.4029	0.514207	0.147194	0.03772	0.341398
3	118594991	rs10511381	C	0.257196	0.696262	0.641986	0.744851	0.329817	0.17856	0.509422
3	121561765	rs58088236	T	0.209214	0.294393	0.24639	0.348352	0.0217932	0	0.180853
3	121585146	rs2689290	C	0.233967	0.682243	0.62754	0.731666	0.322215	0.160486	0.522
3	125802874	rs17523380	T	0.262048	0.373832	0.321593	0.429727	0.0787885	0.00869	0.262412
3	131786594	rs2951398	C	0.219189	0.61215	0.556079	0.664971	0.260019	0.1161	0.449074
3	141612373	rs1072982	C	0.252503	0.593458	0.537226	0.646982	0.19706	0.0718353	0.391
3	145437438	rs11923561	A	0.212326	0.742991	0.690555	0.788387	0.42231	0.23692	0.621534
3	146304597	rs10513295	A	0.206893	0.341121	0.290427	0.396419	0.0915991	0.0221	0.228028
3	157119054	rs1456108	A	0.28285	0.420561	0.366563	0.476861	0.0992934	0.0233441	0.24633
3	157119326	rs1563420	A	0.346807	0.420561	0.366563	0.476861	0.0486969	0.00488	0.173032
3	178189976	rs920607	T	0.264714	0.827103	0.779904	0.864827	0.434119	0.26792	0.611225
3	186713924	rs4686450	C	0.207002	0.439252	0.384692	0.495573	0.143724	0.04968	0.296439
3	187713718	rs10937329	T	0.235562	0.733645	0.680787	0.779733	0.351118	0.1615	0.581507
3	190267900	rs1988743	G	0.204731	0.285047	0.237656	0.338665	0.0523778	0.00512	0.185753
3	195562342	rs34288633	C	0.219398	0.369159	0.317124	0.424985	0.0583049	0.00612	0.203512
4	1192409	rs875475	G	0.267601	0.537383	0.481147	0.592536	0.162824	0.05621	0.332518
4	1242214	rs79686408	C	0.297396	0.579439	0.523139	0.633437	0.163194	0.05698	0.331231
4	3627805	rs62274327	C	0.555556	1	0.986163	0.999761	0.441114	0.31681	0.571521
4	13659443	rs6811186	G	0.261875	0.429907	0.375617	0.486227	0.062217	0.00639	0.215009
4	13702356	rs56012444	T	0.447282	0.630841	0.575015	0.682876	0.111025	0.02516	0.273203
4	20495135	rs666088	C	0.231575	0.299065	0.250767	0.353186	0.0453345	0.00464	0.161703
4	29061341	rs1521126	T	0.288973	0.490654	0.434951	0.546628	0.121867	0.03116	0.290732
4	32704558	rs61794591	G	0.214533	0.0747664	0.0510059	0.110837	0.356326	0.18204	0.561244
4	34777666	rs1849223	C	0.248486	0.700935	0.646814	0.749233	0.336164	0.18052	0.521495
4	34873438	rs1706215	G	0.207397	0.378505	0.326066	0.434463	0.0800746	0.00869	0.264805
4	34884933	rs1706224	C	0.306929	0.378505	0.326066	0.434463	0.0487006	0.00427	0.173457
4	34910052	rs9306919	C	0.219052	0.378505	0.326066	0.434463	0.110759	0.02808	0.267825
4	38776107	rs11096955	T	0.347918	0.556075	0.499761	0.610763	0.163007	0.0461174	0.35939
4	44697921	rs9291246	A	0.351746	0.425234	0.371087	0.481546	0.0540105	0.00396	0.192785
4	48809945	rs13149083	C	0.224639	0.654206	0.598806	0.705137	0.306834	0.15136	0.499745
4	56298194	rs6832769	A	0.267593	0.61215	0.556079	0.664971	0.245529	0.108787	0.43008
4	56756531	rs2290016	C	0.253521	0.257009	0.211613	0.309445	0	0	0.166829
4	59213426	rs10517438	T	0.229013	0.308411	0.259538	0.362835	0.0474014	0.0048	0.168655
4	79234587	rs2061063	G	0.239681	0.714953	0.661335	0.762344	0.365265	0.203328	0.55112
4	80720976	rs6820220	A	0.247887	0.668224	0.613147	0.718427	0.285311	0.147859	0.45854
4	80946475	rs4389526	T	0.309131	0.453271	0.398341	0.509555	0.0632073	0.0069	0.215008
4	83722608	rs10516679	A	0.286385	0.28972	0.24202	0.343512	0	0	0.109597
4	87004521	rs11097091	C	0.234374	0.663551	0.608361	0.714003	0.270902	0.14783	0.424842
4	89887620	rs1458558	T	0.35957	0.607477	0.551358	0.660481	0.165025	0.0648	0.315236
4	94887031	rs13130787	C	0.228964	0.462617	0.407464	0.518853	0.132069	0.03397	0.31269
4	100264620	rs41496344	G	0.288082	0.691589	0.637165	0.740462	0.27086	0.1309	0.452583
4	100270607	rs283415	T	0.269234	0.654206	0.598806	0.705137	0.246141	0.1071	0.434627
4	100457690	rs11941470	G	0.204772	0.35514	0.303751	0.410726	0.062827	0.00769027	0.2156
4	101103194	rs6856947	C	0.256979	0.785047	0.734878	0.826957	0.416609	0.237138	0.6115
4	103486216	rs230493	T	0.209618	0.728972	0.675914	0.775396	0.404753	0.241574	0.5832
4	103511114	rs3774959	G	0.245307	0.719626	0.666188	0.766701	0.327312	0.17598	0.507411
4	103526674	rs3755867	A	0.214573	0.757009	0.70526	0.801313	0.358383	0.20096	0.542394
4	105565191	rs511719	T	0.208562	0.280374	0.233299	0.333812	0.0498855	0.00496	0.176829
4	105642085	rs2107006	A	0.225352	0.228972	0.185829	0.279967	0	0	0.107298
4	108242005	rs1393588	G	0.207002	0.439252	0.384692	0.495573	0.100322	0.02484	0.244799
4	113762103	rs10516590	T	0.248009	0.38785	0.335029	0.443921	0.0641267	0.00799623	0.21216
4	114710294	rs6850980	G	0.204772	0.35514	0.303751	0.410726	0.105899	0.02627	0.257396
4	114758554	rs7695722	A	0.405807	0.560748	0.504427	0.615308	0.0775642	0.0078	0.259493
4	114844121	rs13140683	A	0.209371	0.808411	0.759796	0.848093	0.473167	0.2746	0.677083
4	124417151	rs896678	C	0.233195	0.803738	0.754794	0.843884	0.419912	0.24871	0.6059
4	145206769	rs4642188	C	0.243684	0.5	0.444152	0.555848	0.143538	0.0384	0.329857
4	155457073	rs62330399	C	0.248206	0.32243	0.272741	0.377263	0.0511093	0.00558	0.180269
4	164342324	rs4691083	G	0.274939	0.831776	0.784957	0.868984	0.445056	0.272873	0.6276
4	166347838	rs13138024	C	0.228679	0.313084	0.263933	0.36765	0.0534492	0	0.198801
4	171567775	rs1357321	T	0.295775	0.299065	0.250767	0.353186	0	0	0.115695
4	178969993	rs966108	A	0.253521	0.257009	0.211613	0.309445	0	0	0.133745
4	190711136	snp_4_190711136	T	0.228129	0.719626	0.666188	0.766701	0.361172	0.195709	0.5545
5	3806758	rs11134019	G	0.204669	0.64486	0.589274	0.696249	0.313272	0.144634	0.52507
5	8579744	rs12517255	C	0.249266	0.509346	0.453372	0.565049	0.18898	0.0795	0.348146
5	28181726	rs4131470	G	0.225564	0.32243	0.272741	0.377263	0.0667152	0.0073	0.227982
5	33463111	rs3777074	T	0.255957	0.794393	0.744818	0.835439	0.370428	0.21227	0.551548
5	41126250	rs10512762	G	0.20878	0.668224	0.613147	0.718427	0.338023	0.19982	0.498459
5	43452252	rs6451695	C	0.338291	0.616822	0.560805	0.669455	0.152317	0.04032	0.351016
5	54168152	rs13173142	C	0.288082	0.691589	0.637165	0.740462	0.267419	0.11792	0.466436
5	58996562	rs298090	A	0.228679	0.313084	0.263933	0.36765	0.0530218	0.00512	0.186531
5	60731458	rs7709645	G	0.244043	0.565421	0.509098	0.619848	0.190484	0.06888	0.377807
5	61428489	rs1423128	A	0.240719	0.668224	0.613147	0.718427	0.328446	0.17426	0.510604
5	67522851	rs706714	C	0.244131	0.247664	0.202988	0.299649	0	0	0.132552
5	68688185	rs299081	C	0.278894	0.425234	0.371087	0.481546	0.107316	0.02698	0.260927
5	68715310	rs1185246	T	0.223796	0.425234	0.371087	0.481546	0.103511	0.0344971	0.22243
5	68719751	rs299098	A	0.217721	0.509346	0.453372	0.565049	0.180098	0.06318	0.363134
5	68728544	rs299075	G	0.37915	0.509346	0.453372	0.565049	0.0644395	0.007	0.218628
5	82364500	rs6452501	G	0.384901	0.542056	0.485793	0.5971	0.0771823	0.00858	0.257623
5	82968585	snp_5_82968585	A	0.402224	0.523364	0.467238	0.578814	0.0586385	0.00603	0.20155
5	85413704	rs10514276	G	0.245114	0.733645	0.680787	0.779733	0.370378	0.19228	0.573449
5	87264764	rs10051876	T	0.276995	0.280374	0.233299	0.333812	0	0	0.108544
5	87505164	rs33706	G	0.25552	0.364486	0.312661	0.420237	0.0708287	0.0165	0.180171
5	88223420	rs190982	G	0.233483	0.439252	0.384692	0.495573	0.121078	0.03075	0.287299
5	89375079	rs702844	A	0.212727	0.602804	0.546642	0.655987	0.287724	0.1494	0.458969
5	94952136	rs6556877	C	0.221969	0.420561	0.366563	0.476861	0.100042	0.01204	0.317289
5	107142948	rs6892137	G	0.251716	0.598131	0.541931	0.651487	0.225745	0.09676	0.406839
5	110741716	rs10515428	T	0.411142	0.481308	0.425769	0.537389	0.055336	0.00528	0.194155
5	111836140	rs463547	G	0.309773	0.686916	0.63235	0.736067	0.241251	0.10541	0.425662
5	112834687	rs4122547	T	0.206573	0.21028	0.168798	0.260156	0	0	0.133086
5	113159814	rs9285879	T	0.252396	0.757009	0.70526	0.801313	0.382197	0.21888	0.566224
5	115367205	rs2662449	G	0.251634	0.67757	0.622737	0.727259	0.291113	0.152239	0.4665
5	115435148	rs10065178	A	0.242237	0.658879	0.603581	0.709573	0.230321	0.0846	0.445401
5	116967153	rs385819	G	0.234131	0.383178	0.330545	0.439195	0.0646562	0.0071	0.221856
5	116983578	rs267030	G	0.212284	0.383178	0.330545	0.439195	0.0755739	0.00847	0.253054
5	119919958	rs76993918	G	0.243716	0.401869	0.348513	0.458069	0.128861	0.03311	0.304402
5	120018575	rs10519647	T	0.22145	0.130841	0.0982027	0.174171	0.444436	0.27825	0.6208
5	123218604	rs7709452	A	0.295775	0.299065	0.250767	0.353186	0	0	0.0889374
5	124535214	rs4836160	C	0.258488	0.462617	0.407464	0.518853	0.153632	0.054	0.314804
5	125346492	rs10519876	A	0.225352	0.228972	0.185829	0.279967	0	0	0.164269
5	125380345	rs3849063	A	0.211268	0.214953	0.173043	0.265122	0	0	0.129599
5	142980766	rs246432	C	0.240733	0.747664	0.695449	0.792703	0.365241	0.20618	0.548321
5	143570841	rs9324943	T	0.22853	0.434579	0.380152	0.490902	0.110537	0.02736	0.267311
5	145970873	rs322470	A	0.310065	0.0233645	0.0122218	0.0482731	0.297227	0.1413	0.497318
5	146258596	rs2082405	T	0.236194	0.369159	0.317124	0.424985	0.0550249	0.00576	0.190882
5	146293197	rs319166	G	0.28653	0.373832	0.321593	0.429727	0.0569979	0.00636243	0.19966
5	146438035	rs6580448	C	0.282796	0.359813	0.308203	0.415485	0.0521994	0.00512	0.183738
5	151682787	rs1422360	A	0.36924	0.457944	0.4029	0.514207	0.0625088	0.00426	0.220051
5	155368084	rs4704878	G	0.317849	0.738318	0.685667	0.784064	0.329751	0.187323	0.49724
5	161880996	rs9313920	A	0.34542	0.607477	0.551358	0.660481	0.171827	0.0616	0.340342
5	161907638	rs2170901	T	0.342871	0.588785	0.532525	0.642472	0.111671	0.02516	0.275531
5	161925732	rs13176858	A	0.210655	0.485981	0.430358	0.542011	0.151477	0.05032	0.313025
5	165724469	rs1625194	T	0.238168	0.542056	0.485793	0.5971	0.196849	0.07134	0.384593
5	167512002	rs17069810	A	0.225352	0.228972	0.185829	0.279967	0	0	0.120581
5	174083046	rs1001675	G	0.277846	0.560748	0.504427	0.615308	0.17989	0.07474	0.334703
5	174863690	snp_5_174863690	A	0.262848	0.336449	0.285997	0.391639	0.0417681	0	0.15918
6	6903148	rs9504961	C	0.213621	0.457944	0.4029	0.514207	0.163504	0.05776	0.329207
6	13962457	rs280182	C	0.321667	0.392523	0.339519	0.448642	0.051074	0.00590086	0.1798
6	14004281	rs958762	G	0.218008	0.523364	0.467238	0.578814	0.160303	0.05624	0.325546
6	14865511	rs449159	G	0.375847	0.443925	0.389237	0.500239	0.0431848	0.00456	0.155544
6	24956620	rs9295637	T	0.211268	0.214953	0.173043	0.265122	0	0	0.119598
6	28630793	rs7767008	G	0.211268	0.214953	0.173043	0.265122	0	0	0.120841
6	29496083	rs2745406	C	0.222286	0.537383	0.481147	0.592536	0.168498	0.06225	0.329235
6	29524168	rs2534790	G	0.377502	0.799065	0.749801	0.839666	0.352911	0.18978	0.543551
6	29801474	rs2517892	T	0.254691	0.663551	0.608361	0.714003	0.252066	0.10875	0.44637
6	29918099	rs2517713	G	0.213634	0.35514	0.303751	0.410726	0.0510383	0.00384	0.183132
6	29920332	rs113251661	T	0.209635	0.359813	0.308203	0.415485	0.0582861	0.00612	0.203255
6	29920536	rs2975042	G	0.356808	0.359813	0.308203	0.415485	0	0	0.14787
6	30065319	rs1264704	G	0.25334	0.672897	0.617939	0.722846	0.334301	0.188559	0.50644
6	30106202	rs2857438	A	0.216321	0.158879	0.122737	0.204901	0.472077	0.300198	0.64986
6	30113427	rs3815084	C	0.312386	0.836449	0.790022	0.873129	0.385772	0.18333	0.619648
6	30142674	rs115832369	G	0.204424	0.130841	0.0982027	0.174171	0.475123	0.27175	0.68335
6	30627216	rs1076829	C	0.209635	0.359813	0.308203	0.415485	0.0563052	0.00594	0.195223
6	30782303	rs2394413	C	0.24182	0.719626	0.666188	0.766701	0.304041	0.149702	0.50018
6	30946148	rs2844682	G	0.26147	0.827103	0.779904	0.864827	0.437879	0.2667	0.619979
6	31092763	rs3094201	G	0.379243	0.46729	0.412033	0.523494	0.0617564	0.00568	0.21583
6	31259579	rs2524163	C	0.269306	0.38785	0.335029	0.443921	0.0421015	0.00392	0.151882
6	31263216	rs9468929	A	0.225352	0.228972	0.185829	0.279967	0	0	0.106666
6	31347033	rs9266636	G	0.321412	0.420561	0.366563	0.476861	0.0716437	0.0076	0.243209
6	31347816	rs4713462	G	0.21057	0.668224	0.613147	0.718427	0.337984	0.18968	0.512246
6	31355119	rs13437088	T	0.323944	0.327103	0.277154	0.382061	0	0	0.126872
6	31377587	rs12175489	A	0.332782	0.107477	0.0781755	0.148145	0.506244	0.31528	0.696779
6	31405617	rs2596466	C	0.28235	0.0233645	0.0122218	0.0482731	0.342741	0.192599	0.52065
6	31433558	rs3094014	A	0.206573	0.21028	0.168798	0.260156	0	0	0.121845
6	31436789	snp_6_31436789	G	0.208918	0.598131	0.541931	0.651487	0.234774	0.112308	0.39974
6	31470271	rs9267401	T	0.288495	0.668224	0.613147	0.718427	0.25796	0.13372	0.41872
6	31472821	rs4713470	T	0.311906	0.64486	0.589274	0.696249	0.223298	0.08514	0.421226
6	31503698	rs929138	C	0.219286	0.299065	0.250767	0.353186	0.0506041	0.00504	0.179575
6	31915614	rs4151651	A	0.224543	0.0140187	0.00637929	0.0356666	0.302964	0.16023	0.477104
6	31927342	rs440454	G	0.205157	0.841121	0.795099	0.877263	0.496872	0.2746	0.721202
6	32042322	rs3130286	T	0.218087	0.121495	0.0901406	0.163812	0.466024	0.276974	0.66296
6	32117971	rs3134608	G	0.225352	0.228972	0.185829	0.279967	0	0	0.0956942
6	32120715	rs1053924	C	0.210452	0.733645	0.680787	0.779733	0.401621	0.21367	0.610385
6	32145205	rs3134947	T	0.211268	0.214953	0.173043	0.265122	0	0	0.158111
6	32146644	rs3134944	T	0.211268	0.214953	0.173043	0.265122	0	0	0.079667
6	32190217	rs915895	C	0.238441	0.32243	0.272741	0.377263	0.0506702	0.00504	0.179519
6	32191620	rs3134930	T	0.248206	0.32243	0.272741	0.377263	0.0467449	0.00244	0.170953
6	32195251	rs9267853	C	0.300628	0.766355	0.715101	0.809893	0.312075	0.14651	0.518987
6	32209027	rs382259	C	0.231413	0.415888	0.362043	0.47217	0.143872	0.0504664	0.29664
6	32213788	rs440169	A	0.264279	0.495327	0.439549	0.551241	0.129926	0.03276	0.307803
6	32377539	rs9268507	A	0.303012	0.495327	0.439549	0.551241	0.0951035	0.01148	0.292413
6	32576795	rs9271117	T	0.387925	0.728972	0.675914	0.775396	0.217225	0.0797173	0.42416
6	32583255	rs13208475	T	0.225352	0.228972	0.185829	0.279967	0	0	0.122073
6	32590463	rs9271568	A	0.225352	0.228972	0.185829	0.279967	0	0	0.147896
6	32663851	snp_6_32663851	C	0.227874	0.46729	0.412033	0.523494	0.154579	0.0570279	0.3053
6	32668526	rs9275374	C	0.260565	0.799065	0.749801	0.839666	0.406049	0.21045	0.625234
6	32669955	rs9275406	G	0.239648	0.799065	0.749801	0.839666	0.441487	0.261347	0.63242
6	32670915	rs9275427	C	0.234819	0.799065	0.749801	0.839666	0.424635	0.250758	0.61332
6	32671248	rs1794275	G	0.230894	0.808411	0.759796	0.848093	0.459338	0.295275	0.63203
6	32681568	rs2647089	C	0.22649	0.411215	0.357528	0.467475	0.144021	0.050988	0.29664
6	32682402	rs3997849	T	0.301351	0.38785	0.335029	0.443921	0.0558903	0.00408	0.199641
6	32780724	rs201493562	A	0.224297	0.373832	0.321593	0.429727	0.0563618	0.00594	0.195977
6	32816054	rs735883	A	0.337993	0.457944	0.4029	0.514207	0.0835951	0.01922	0.210631
6	32830568	rs9276826	G	0.335815	0.0794393	0.0548099	0.116244	0.499886	0.310729	0.68952
6	32859000	rs241413	G	0.221969	0.420561	0.366563	0.476861	0.1547	0.0412671	0.35616
6	32871558	rs241399	C	0.204511	0.542056	0.485793	0.5971	0.189187	0.06806	0.376005
6	32872001	rs2187688	G	0.218577	0.542056	0.485793	0.5971	0.209114	0.08036	0.394189
6	33045558	rs3135021	G	0.206171	0.700935	0.646814	0.749233	0.362071	0.1963	0.555305
6	33053396	rs9277465	G	0.204362	0.28972	0.24202	0.343512	0.056125	0.00536	0.197052
6	33097614	rs3129269	A	0.204026	0.411215	0.357528	0.467475	0.105036	0.02627	0.256897
6	33282002	rs3106189	C	0.275098	0.490654	0.434951	0.546628	0.103828	0.01875	0.268518
6	37486310	rs1757178	G	0.209158	0.67757	0.622737	0.727259	0.357211	0.19832	0.539175
6	39885755	rs1923484	G	0.215899	0.411215	0.357528	0.467475	0.114768	0.0292	0.275833
6	47033380	rs1226536	G	0.230596	0.71028	0.656488	0.75798	0.345012	0.1785	0.5446
6	47270665	rs10948345	T	0.297341	0.378505	0.326066	0.434463	0.0579675	0.00559625	0.204
6	57363448	rs1358815	T	0.297431	0.542056	0.485793	0.5971	0.207018	0.0748	0.403753
6	71117655	rs1075262	G	0.328045	0.621495	0.565537	0.673934	0.206146	0.0869	0.377361
6	74961807	rs1319623	C	0.207942	0.509346	0.453372	0.565049	0.219065	0.10336	0.375982
6	80147225	rs10755387	G	0.228964	0.462617	0.407464	0.518853	0.134166	0.03476	0.315389
6	80727204	rs239571	T	0.241796	0.607477	0.551358	0.660481	0.234998	0.08188	0.452755
6	88338373	rs9444529	G	0.206893	0.341121	0.290427	0.396419	0.0840452	0.02046	0.210008
6	89927407	rs9294425	G	0.236185	0.714953	0.661335	0.762344	0.334614	0.16744	0.537769
6	89930208	rs914479	T	0.212255	0.691589	0.637165	0.740462	0.377196	0.210331	0.56447
6	99853727	rs9385739	T	0.23536	0.331776	0.281573	0.386853	0.0634686	0.00576	0.221122
6	106659856	rs2743556	G	0.245114	0.733645	0.680787	0.779733	0.361883	0.186176	0.56783
6	106685195	rs3827644	C	0.259947	0.126168	0.0941637	0.169	0.498031	0.313958	0.684
6	111908365	rs174376	T	0.249449	0.135514	0.102257	0.179328	0.501978	0.33918	0.66425
6	113769467	rs10484459	G	0.412071	0.556075	0.499761	0.610763	0.122496	0.0315	0.291343
6	116597724	rs10484838	G	0.347833	0.570093	0.513773	0.624383	0.1409	0.0380228	0.32805
6	117378805	rs1605598	C	0.237015	0.626168	0.570273	0.678407	0.272157	0.122208	0.46893
6	127789979	rs717796	G	0.208729	0.453271	0.398341	0.509555	0.109002	0.02736	0.264649
6	135498252	rs1320961	T	0.220657	0.224299	0.181558	0.275027	0	0	0.0945297
6	137489626	rs9376263	T	0.29878	0.476636	0.421186	0.532762	0.0901528	0.00996	0.292676
6	141045356	snp_6_141045356	T	0.211609	0.0607477	0.0397929	0.0944148	0.352243	0.17577	0.564477
6	147934947	rs9377063	A	0.248009	0.38785	0.335029	0.443921	0.11308	0.0285096	0.27288
6	152009638	rs2941740	A	0.373473	0.64486	0.589274	0.696249	0.176454	0.06241	0.351704
6	154728533	rs9479836	T	0.238646	0.495327	0.439549	0.551241	0.115789	0.0285	0.279795
6	165662976	rs9459340	C	0.225211	0.691589	0.637165	0.740462	0.329895	0.18517	0.502053
6	167098435	rs932356	C	0.251489	0.130841	0.0982027	0.174171	0.489275	0.298871	0.68286
6	167557034	rs11575088	C	0.231824	0.775701	0.724973	0.818442	0.465679	0.2952	0.639621
6	170806448	rs2345141	G	0.239037	0.757009	0.70526	0.801313	0.40002	0.21976	0.601387
7	972753	rs3779608	A	0.205565	0.518692	0.462611	0.574231	0.161101	0.04214	0.369294
7	6869304	rs10265409	T	0.288973	0.490654	0.434951	0.546628	0.113082	0.0259	0.277136
7	11622892	snp_7_11622892	G	0.274468	0.439252	0.384692	0.495573	0.0903979	0.0224814	0.224
7	13887788	rs17167575	C	0.253149	0.668224	0.613147	0.718427	0.26624	0.10212	0.492261
7	20792107	rs2528800	T	0.219398	0.369159	0.317124	0.424985	0.100632	0.0262177	0.24564
7	26149558	rs35306216	G	0.215962	0.219626	0.177296	0.270079	0	0	0.0982516
7	29642352	rs823361	T	0.27579	0.406542	0.353018	0.462774	0.0889177	0.01885	0.22555
7	31464032	rs6462276	C	0.232654	0.102804	0.0742248	0.142884	0.459002	0.25192	0.675726
7	38227124	rs12669726	C	0.281296	0.78972	0.739844	0.831202	0.401022	0.210311	0.61442
7	46720721	rs856568	T	0.2723	0.275701	0.228948	0.328952	0	0	0.1214
7	51615152	rs35205176	A	0.204772	0.35514	0.303751	0.410726	0.107097	0.0272117	0.26057
7	65662761	rs6460279	C	0.394246	0.64486	0.589274	0.696249	0.166431	0.0459901	0.3741
7	65836094	rs1643394	A	0.335258	0.64486	0.589274	0.696249	0.206313	0.0757946	0.40068
7	70334489	rs35041413	A	0.214117	0.64486	0.589274	0.696249	0.322643	0.16109	0.518521
7	80997988	rs10486821	A	0.228502	0.67757	0.622737	0.727259	0.287105	0.111575	0.5264
7	88529340	rs7809860	G	0.23532	0.663551	0.608361	0.714003	0.307542	0.152341	0.50072
7	105898630	rs3801268	C	0.214032	0.607477	0.551358	0.660481	0.290936	0.13083	0.495111
7	109213718	rs10499979	A	0.230696	0.542056	0.485793	0.5971	0.178135	0.04928	0.3951
7	112092857	rs6966318	T	0.300469	0.303738	0.255149	0.358014	0	0	0.108699
7	117081480	rs10487367	T	0.207663	0.158879	0.122737	0.204901	0.494567	0.29072	0.701399
7	125467489	rs725090	C	0.234716	0.453271	0.398341	0.509555	0.120446	0.03075	0.288133
7	126218745	rs2299468	C	0.213773	0.420561	0.366563	0.476861	0.117995	0.0310236	0.28194
7	137580565	rs273938	C	0.218034	0.728972	0.675914	0.775396	0.392351	0.225712	0.57892
7	141672604	rs10246939	C	0.22508	0.556075	0.499761	0.610763	0.227916	0.10764	0.389925
7	141958875	rs7796752	T	0.213849	0.584112	0.52783	0.637957	0.231216	0.0878721	0.435
7	141977196	rs4019389	A	0.215855	0.584112	0.52783	0.637957	0.274637	0.12354	0.471218
7	142515811	rs17163745	A	0.212162	0.626168	0.570273	0.678407	0.327277	0.16643	0.519769
7	147708637	rs719311	T	0.222984	0.046729	0.0289538	0.0776169	0.339511	0.171226	0.54236
7	148064886	rs1637864	G	0.319111	0.780374	0.729921	0.822704	0.341461	0.17148	0.5474
7	150993833	rs219261	T	0.212562	0.317757	0.268334	0.37246	0.0670413	0	0.245352
8	1255164	rs6558441	A	0.334569	0.485981	0.430358	0.542011	0.0626472	0.00432	0.220033
8	2059004	rs4876226	T	0.247703	0.168224	0.131016	0.215043	0.495085	0.29508	0.697626
8	2474634	rs12677009	C	0.220657	0.224299	0.181558	0.275027	0	0	0.11056
8	2599496	rs36044470	C	0.355104	0.504673	0.448759	0.560451	0.116635	0.0296	0.280075
8	8123457	rs951701	G	0.225352	0.228972	0.185829	0.279967	0	0	0.13166
8	16715799	rs2247534	A	0.253554	0.556075	0.499761	0.610763	0.20864	0.08036	0.39359
8	18691956	rs747555	G	0.223961	0.383178	0.330545	0.439195	0.0789157	0.009	0.251212
8	19017935	rs605901	C	0.508837	0.757009	0.70526	0.801313	0.141808	0.0369	0.331742
8	21950829	rs2170865	T	0.281185	0.0186916	0.00920715	0.0420663	0.340189	0.18313	0.525325
8	25757387	rs7826766	C	0.239359	0.509346	0.453372	0.565049	0.161881	0.0439333	0.36722
8	27238826	rs11785606	G	0.238322	0.546729	0.490445	0.601659	0.177742	0.07488	0.326683
8	29226940	rs480951	G	0.204406	0.364486	0.312661	0.420237	0.116484	0.027846	0.28275
8	35075953	rs1947299	A	0.204355	0.654206	0.598806	0.705137	0.318379	0.173758	0.49057
8	51473528	rs1351482	G	0.263189	0.341121	0.290427	0.396419	0.0495798	0.00496	0.176118
8	52931858	rs192392	A	0.250096	0.345794	0.294863	0.401194	0.0657701	0.0072	0.225585
8	58717309	rs997612	G	0.275098	0.490654	0.434951	0.546628	0.125047	0.03157	0.297744
8	63454028	rs1351360	G	0.245122	0.64486	0.589274	0.696249	0.258569	0.134657	0.41872
8	78507162	rs406965	C	0.244562	0.518692	0.462611	0.574231	0.166566	0.06816	0.313663
8	79136965	rs1835478	T	0.245986	0.11215	0.0821456	0.153385	0.418193	0.2408	0.614289
8	89926579	rs10504869	C	0.276816	0.682243	0.62754	0.731666	0.291418	0.13172	0.496158
8	93238888	rs10504914	A	0.206042	0.303738	0.255149	0.358014	0.0641173	0.00365	0.225691
8	93607182	rs9297911	C	0.270007	0.728972	0.675914	0.775396	0.346597	0.189274	0.53026
8	94091569	rs175925	C	0.289624	0.598131	0.541931	0.651487	0.209762	0.08927	0.379395
8	94611620	rs10504929	A	0.210041	0.747664	0.695449	0.792703	0.373433	0.203537	0.57056
8	96517498	rs9297960	C	0.20746	0.135514	0.102257	0.179328	0.491801	0.301528	0.68472
8	104112640	rs10505037	A	0.209681	0.130841	0.0982027	0.174171	0.457036	0.262148	0.66108
8	120911645	rs6993797	A	0.252683	0.621495	0.565537	0.673934	0.240344	0.1136	0.410005
8	130022376	rs10505534	G	0.212255	0.691589	0.637165	0.740462	0.344465	0.186075	0.53096
8	135149933	rs7012406	T	0.258488	0.462617	0.407464	0.518853	0.123525	0.03192	0.293511
8	137031063	rs10505645	C	0.215537	0.528037	0.471869	0.583393	0.152849	0.041626	0.3536
8	143762135	rs2920279	A	0.395896	0.598131	0.541931	0.651487	0.119941	0.0304	0.288417
8	145654794	rs3862193	G	0.209474	0.471963	0.416607	0.528131	0.168957	0.07029	0.316002
9	906031	rs7468940	C	0.302556	0.0654206	0.0434944	0.0999251	0.416476	0.21544	0.64229
9	8166523	snp_9_8166523	G	0.224147	0.303738	0.255149	0.358014	0.0535645	0.00576	0.188286
9	9790306	rs2147070	G	0.214709	0.135514	0.102257	0.179328	0.467474	0.29992	0.640283
9	12589192	rs5004705	C	0.391166	0.64486	0.589274	0.696249	0.173266	0.06162	0.34887
9	12748234	rs10756405	A	0.212416	0.584112	0.52783	0.637957	0.239204	0.10332	0.425083
9	12761819	rs7030485	A	0.339858	0.579439	0.523139	0.633437	0.159952	0.03784	0.370077
9	18362105	rs1340044	A	0.264892	0.584112	0.52783	0.637957	0.184186	0.0667196	0.36693
9	25743092	rs721672	T	0.248964	0.397196	0.344013	0.453358	0.0619816	0.0056	0.215708
9	27264100	rs10812544	C	0.282526	0.752336	0.700351	0.797012	0.357396	0.18042	0.565989
9	28772700	rs824248	A	0.22272	0.78972	0.739844	0.831202	0.472611	0.30153	0.64928
9	30546132	rs2885170	G	0.203981	0.462617	0.407464	0.518853	0.168367	0.05928	0.340215
9	32453119	rs10970985	C	0.223402	0.364486	0.312661	0.420237	0.0995153	0.0252342	0.24412
9	35055669	rs595429	T	0.32161	0.490654	0.434951	0.546628	0.123742	0.0418701	0.2607
9	74599715	rs7045421	C	0.271934	0.439252	0.384692	0.495573	0.134153	0.03476	0.315205
9	85414981	rs1998303	A	0.252808	0.654206	0.598806	0.705137	0.277201	0.142893	0.4469
9	92723877	rs721833	C	0.321633	0.53271	0.476506	0.587967	0.126063	0.03234	0.299973
9	96897033	rs2398901	G	0.256726	0.873832	0.831	0.905836	0.500403	0.28976	0.711154
9	105278666	rs10512298	T	0.220692	0.771028	0.720033	0.814171	0.422757	0.2477	0.611099
9	111504954	rs112136866	G	0.21523	0.504673	0.448759	0.560451	0.194881	0.0744881	0.372
9	119487330	rs756118	C	0.231576	0.481308	0.425769	0.537389	0.125956	0.04356	0.262786
9	122723793	snp_9_122723793	A	0.230047	0.233645	0.190107	0.284899	0	0	0.109573
9	130168867	rs4837150	G	0.240719	0.668224	0.613147	0.718427	0.307003	0.152622	0.49984
9	130557580	rs4837182	G	0.2221	0.392523	0.339519	0.448642	0.0718669	0.0075	0.242148
10	3658919	rs705469	C	0.212701	0.327103	0.277154	0.382061	0.0869907	0.00984	0.284546
10	3837857	rs5006154	G	0.222984	0.046729	0.0289538	0.0776169	0.360561	0.20357	0.543108
10	3838216	rs1872756	T	0.219193	0.046729	0.0289538	0.0776169	0.31559	0.141	0.538172
10	8092186	rs1271899	C	0.231236	0.827103	0.779904	0.864827	0.473622	0.30687	0.64664
10	10674833	rs960791	A	0.244081	0.579439	0.523139	0.633437	0.176331	0.0740519	0.3285
10	10740529	rs4749978	G	0.255675	0.158879	0.122737	0.204901	0.52307	0.329729	0.71332
10	12395832	rs2801500	C	0.286303	0.649533	0.594037	0.700696	0.268571	0.126878	0.45108
10	15600671	rs28643277	A	0.208097	0.299065	0.250767	0.353186	0.0583436	0.00612	0.20364
10	15704171	rs10508491	G	0.204283	0.808411	0.759796	0.848093	0.491382	0.318522	0.66588
10	19861290	rs7082385	T	0.252128	0.364486	0.312661	0.420237	0.0762442	0.0078	0.255127
10	22827411	rs9783154	A	0.203439	0.785047	0.734878	0.826957	0.470307	0.30491	0.639216
10	25028792	rs1414459	A	0.322016	0.401869	0.348513	0.458069	0.0594878	0.00612	0.206749
10	25030249	rs7905360	T	0.218903	0.420561	0.366563	0.476861	0.0979526	0.0247	0.234922
10	33038414	rs2504335	A	0.274015	0.560748	0.504427	0.615308	0.143654	0.0381584	0.33615
10	45760573	rs10900192	A	0.306938	0.415888	0.362043	0.47217	0.0836492	0.00972	0.275678
10	56025984	rs7072468	T	0.219562	0.813084	0.764807	0.852291	0.410555	0.2116	0.634192
10	57998874	rs2435856	T	0.263591	0.0747664	0.0510059	0.110837	0.39584	0.21646	0.597927
10	58541436	rs10509060	C	0.258391	0.546729	0.490445	0.601659	0.144028	0.0378897	0.33456
10	59589256	rs11005960	C	0.323858	0.588785	0.532525	0.642472	0.155435	0.0549771	0.318
10	59593057	rs6481367	T	0.261174	0.588785	0.532525	0.642472	0.156597	0.0548309	0.32072
10	67154320	rs1394333	T	0.259218	0.626168	0.570273	0.678407	0.289059	0.151625	0.461
10	67201657	rs1857607	G	0.215161	0.733645	0.680787	0.779733	0.343273	0.193177	0.52138
10	67930433	rs10509248	A	0.230047	0.233645	0.190107	0.284899	0	0	0.16986
10	69921733	rs2255136	T	0.227435	0.341121	0.290427	0.396419	0.0783379	0.0079	0.261708
10	81516756	rs7916350	G	0.236903	0.434579	0.380152	0.490902	0.0810856	0.0081	0.272229
10	83566686	rs9787485	C	0.218699	0.817757	0.769829	0.85648	0.461536	0.2821	0.649078
10	84649471	rs963096	G	0.266012	0.537383	0.481147	0.592536	0.157792	0.05964	0.307258
10	90981561	rs10509568	A	0.299222	0.845794	0.800187	0.881385	0.454701	0.279696	0.6384
10	92869554	rs10509618	C	0.233947	0.126168	0.0941637	0.169	0.484468	0.31972	0.651217
10	102568983	rs1800898	C	0.261899	0.350467	0.299304	0.405963	0.0636832	0.00717695	0.21868
10	107846766	rs655233	G	0.304996	0.542056	0.485793	0.5971	0.165086	0.0600343	0.33136
10	113335548	rs7098270	C	0.245817	0.495327	0.439549	0.551241	0.155289	0.0408	0.35644
10	127846177	rs1676728	G	0.221065	0.626168	0.570273	0.678407	0.299296	0.16228	0.465698
10	132163984	rs359110	C	0.214287	0.682243	0.62754	0.731666	0.344496	0.17381	0.546348
10	133296653	rs10765074	C	0.25296	0.392523	0.339519	0.448642	0.104923	0.0269502	0.2548
10	133924005	rs56460331	C	0.219052	0.378505	0.326066	0.434463	0.108239	0.0264382	0.26496
11	202812	rs11602951	A	0.229455	0.130841	0.0982027	0.174171	0.447701	0.291952	0.61185
11	5465397	rs10500639	A	0.215962	0.219626	0.177296	0.270079	0	0	0.115117
11	8815453	rs11042067	C	0.221183	0.67757	0.622737	0.727259	0.333864	0.18849	0.504906
11	8928791	rs11042118	A	0.234742	0.238318	0.194393	0.289824	0	0	0.161264
11	9159508	rs10769992	T	0.250464	0.537383	0.481147	0.592536	0.168332	0.0608	0.334461
11	17260918	rs10832750	A	0.217347	0.630841	0.575015	0.682876	0.2529	0.109541	0.4472
11	18135997	rs1399025	G	0.315869	0.443925	0.389237	0.500239	0.0547052	0.00576	0.189982
11	19451505	rs10500847	A	0.244131	0.247664	0.202988	0.299649	0	0	0.124327
11	21735825	rs2199232	C	0.217485	0.588785	0.532525	0.642472	0.250007	0.1088	0.441051
11	21752558	rs1459874	T	0.278994	0.588785	0.532525	0.642472	0.224808	0.0974601	0.40176
11	21849324	rs10766884	A	0.215962	0.219626	0.177296	0.270079	0	0	0.131521
11	22108687	rs1902842	T	0.210489	0.724299	0.671048	0.771052	0.433181	0.238218	0.64074
11	25237942	rs11028518	G	0.224638	0.747664	0.695449	0.792703	0.391546	0.232213	0.5681
11	25491165	rs2404130	C	0.308335	0.859813	0.81553	0.893674	0.454915	0.288462	0.62855
11	34437121	rs2420399	G	0.229209	0.378505	0.326066	0.434463	0.0622812	0.0069	0.212362
11	35433345	rs7928425	C	0.206913	0.686916	0.63235	0.736067	0.366243	0.20135	0.553834
11	44549826	rs1346671	A	0.206573	0.21028	0.168798	0.260156	0	0	0.104655
11	47423553	rs4752832	A	0.232477	0.32243	0.272741	0.377263	0.0581951	0.00483	0.205311
11	56963382	rs10501364	C	0.223961	0.383178	0.330545	0.439195	0.0715018	0.0075	0.241113
11	60711887	rs3016367	G	0.223656	0.481308	0.425769	0.537389	0.156769	0.0561127	0.3195
11	61547237	rs108499	C	0.282526	0.752336	0.700351	0.797012	0.340137	0.1729	0.540176
11	61551927	rs174536	A	0.23488	0.747664	0.695449	0.792703	0.391146	0.249102	0.54787
11	61571382	rs174549	G	0.224625	0.794393	0.744818	0.835439	0.440639	0.28048	0.610031
11	61663691	rs174468	A	0.319332	0.495327	0.439549	0.551241	0.0705949	0.00684	0.240761
11	66195178	rs2511220	T	0.25892	0.46729	0.412033	0.523494	0.118566	0.0345491	0.26063
11	69874267	rs11237181	T	0.2723	0.275701	0.228948	0.328952	0	0	0.138014
11	71167449	rs12785878	T	0.259793	0.775701	0.724973	0.818442	0.36755	0.20966	0.547716
11	71186476	rs732934	A	0.277304	0.775701	0.724973	0.818442	0.40063	0.2596	0.553874
11	76301375	rs7927997	T	0.217022	0.415888	0.362043	0.47217	0.151146	0.03696	0.352678
11	83241123	rs67554844	G	0.242424	0	0.000238545	0.013837	0.258948	0.12546	0.432927
11	86867188	rs476943	T	0.211268	0.214953	0.173043	0.265122	0	0	0.124328
11	89872686	rs2187318	C	0.258016	0.341121	0.290427	0.396419	0.0497035	0.00271043	0.1824
11	89927176	rs9804695	C	0.277652	0.359813	0.308203	0.415485	0.0550746	0.00655513	0.19272
11	89939569	rs723715	C	0.320907	0.448598	0.393786	0.5049	0.0588862	0.00603	0.203774
11	101517377	rs2154998	T	0.305164	0.308411	0.259538	0.362835	0	0	0.163388
11	104932526	rs1699086	T	0.289826	0.574766	0.518454	0.628913	0.141742	0.0369	0.331803
11	107240737	rs11212190	C	0.224204	0.724299	0.671048	0.771052	0.379486	0.17952	0.609752
11	110253598	rs12799432	C	0.224107	0.771028	0.720033	0.814171	0.402084	0.19206	0.639412
11	110631826	rs10488724	A	0.268418	0.827103	0.779904	0.864827	0.464787	0.296246	0.63986
11	110634145	rs889889	G	0.2566	0.752336	0.700351	0.797012	0.373433	0.20758	0.561023
11	113283459	rs6277	A	0.207659	0.598131	0.541931	0.651487	0.265322	0.133126	0.43335
11	119434468	rs2368425	G	0.20507	0.775701	0.724973	0.818442	0.415199	0.243512	0.60422
11	126524251	rs200902441	T	0.258368	0.813084	0.764807	0.852291	0.445906	0.25529	0.645411
11	130755998	rs2155752	C	0.295027	0.588785	0.532525	0.642472	0.139829	0.04828	0.290176
12	5222888	rs549862	G	0.210537	0.523364	0.467238	0.578814	0.149687	0.03948	0.347623
12	5749281	rs386440	T	0.224638	0.747664	0.695449	0.792703	0.37344	0.21314	0.555189
12	9869271	rs2268146	G	0.233089	0.537383	0.481147	0.592536	0.171217	0.0608726	0.34602
12	10521389	rs10743889	G	0.206573	0.21028	0.168798	0.260156	0	0	0.127735
12	11324364	rs1047712	A	0.279382	0.640187	0.584515	0.691797	0.263868	0.11176	0.467487
12	16864704	rs403276	A	0.366079	0.537383	0.481147	0.592536	0.0787415	0.00869	0.262421
12	21025866	rs2417939	A	0.222106	0.116822	0.0861343	0.158607	0.435962	0.2812	0.600491
12	21028093	rs3829311	C	0.427383	0.845794	0.800187	0.881385	0.322689	0.148834	0.53912
12	30914668	rs11051061	G	0.251563	0.803738	0.754794	0.843884	0.429133	0.23855	0.635511
12	32289363	rs956361	C	0.243272	0.546729	0.490445	0.601659	0.193072	0.0711043	0.37966
12	40620808	rs1491942	G	0.211268	0.214953	0.173043	0.265122	0	0	0.101595
12	44164689	rs1461567	G	0.226412	0.742991	0.690555	0.788387	0.398855	0.23182	0.582643
12	48933233	rs11168618	C	0.217485	0.588785	0.532525	0.642472	0.255634	0.11424	0.442029
12	56379427	rs1873914	G	0.299072	0.658879	0.603581	0.709573	0.235026	0.1008	0.422173
12	56470625	rs11171739	T	0.208918	0.640187	0.584515	0.691797	0.305881	0.15176	0.4972
12	70990054	rs2465811	T	0.239404	0.728972	0.675914	0.775396	0.383928	0.20504	0.586709
12	74958478	rs628576	G	0.223992	0.457944	0.4029	0.514207	0.128664	0.03198	0.30513
12	76476956	rs1368578	G	0.26265	0.850467	0.805289	0.885495	0.47575	0.305405	0.65164
12	81061738	rs1920445	G	0.21451	0.364486	0.312661	0.420237	0.0544481	0.00585	0.190374
12	81130906	rs61047736	G	0.233557	0.317757	0.268334	0.37246	0.0571894	0.00603	0.199674
12	81583449	rs1316810	A	0.239707	0.457944	0.4029	0.514207	0.163547	0.05775	0.3316
12	83348627	rs1796188	C	0.274131	0.719626	0.666188	0.766701	0.323693	0.1602	0.524304
12	88618152	rs78752894	T	0.224869	0.691589	0.637165	0.740462	0.315585	0.144062	0.53475
12	88953659	rs4590952	A	0.233845	0.14486	0.110409	0.189597	0.489188	0.31027	0.670479
12	88966413	rs12369778	G	0.278212	0.85514	0.810403	0.889591	0.445828	0.238862	0.6676
12	102094940	rs1073083	T	0.206573	0.21028	0.168798	0.260156	0	0	0.102518
12	103244811	rs1718292	G	0.231564	0.462617	0.407464	0.518853	0.152064	0.05254	0.311416
12	103271768	rs10778207	T	0.225352	0.228972	0.185829	0.279967	0	0	0.148068
12	103294298	rs61942045	G	0.306038	0.0981308	0.0702949	0.137603	0.473749	0.2992	0.653856
12	103295452	rs61942046	A	0.231796	0.0981308	0.0702949	0.137603	0.465509	0.299032	0.63725
12	103313482	rs2888702	T	0.206573	0.21028	0.168798	0.260156	0	0	0.0971994
12	108517253	rs11113745	T	0.2315	0.635514	0.579763	0.687339	0.263519	0.12792	0.438919
12	115437252	rs2021784	T	0.224147	0.303738	0.255149	0.358014	0.0511392	0.00504	0.180264
12	124197280	rs66647364	C	0.239065	0.38785	0.335029	0.443921	0.0953742	0.02345	0.234974
12	125835189	rs10846878	T	0.21451	0.364486	0.312661	0.420237	0.0575537	0.00603	0.20091
12	127702143	rs7299382	T	0.337731	0.514019	0.457989	0.569642	0.100976	0.02516	0.245701
12	131809436	rs4460893	A	0.228302	0.369159	0.317124	0.424985	0.108066	0.02448	0.265154
13	19513514	rs9510713	C	0.209214	0.294393	0.24639	0.348352	0.0578619	0.00536	0.202084
13	20355240	rs111322180	T	0.254467	0.0934579	0.0663869	0.1323	0.406445	0.2507	0.578265
13	21907253	rs261726	T	0.213404	0.397196	0.344013	0.453358	0.0862777	0.00972	0.279038
13	23444288	rs9580453	C	0.215023	0.546729	0.490445	0.601659	0.191245	0.0710983	0.3726
13	25631619	snp_13_25631619	T	0.227087	0.130841	0.0982027	0.174171	0.490472	0.326009	0.65682
13	31482241	rs1343945	G	0.239474	0.686916	0.63235	0.736067	0.302227	0.135716	0.5198
13	35273423	rs2292247	T	0.263203	0.443925	0.389237	0.500239	0.0795891	0.008	0.266398
13	55074317	rs1935161	A	0.450592	0.61215	0.556079	0.664971	0.0810575	0.008	0.269357
13	56149195	rs639848	A	0.270275	0.771028	0.720033	0.814171	0.360147	0.198558	0.54756
13	63645258	rs3106411	A	0.2263	0.439252	0.384692	0.495573	0.148782	0.0678	0.267185
13	73535386	rs10492654	G	0.259168	0.780374	0.729921	0.822704	0.369175	0.190849	0.57764
13	77181762	rs928079	C	0.408298	0.64486	0.589274	0.696249	0.164013	0.05775	0.333219
13	86552047	rs7987865	C	0.206893	0.341121	0.290427	0.396419	0.0564938	0.00594	0.197016
13	101828896	rs10508056	A	0.241185	0.766355	0.715101	0.809893	0.362264	0.18572	0.568898
13	102236780	rs4772392	T	0.37417	0.602804	0.546642	0.655987	0.146571	0.0512174	0.30222
13	104831316	rs7994314	C	0.270011	0.728972	0.675914	0.775396	0.335499	0.1683	0.535722
13	108522895	rs816958	A	0.228631	0.485981	0.430358	0.542011	0.164084	0.05776	0.331223
13	112985041	rs9604296	C	0.21121	0.808411	0.759796	0.848093	0.45885	0.275283	0.65192
14	23026213	rs12887489	C	0.210452	0.733645	0.680787	0.779733	0.416935	0.23344	0.617289
14	23067931	rs8011143	T	0.272686	0.827103	0.779904	0.864827	0.420671	0.24386	0.612861
14	25888706	rs2754085	A	0.228036	0.53271	0.476506	0.587967	0.194179	0.07209	0.37466
14	31386219	rs9322865	A	0.223084	0.700935	0.646814	0.749233	0.326564	0.16732	0.51917
14	31750697	rs956810	A	0.275667	0.841121	0.795099	0.877263	0.455965	0.297136	0.6219
14	32342302	rs10483391	T	0.259214	0.121495	0.0901406	0.163812	0.499436	0.2888	0.710099
14	32355076	rs6571481	G	0.338232	0.5	0.444152	0.555848	0.0799605	0.00869	0.264591
14	59813931	rs1272858	G	0.203913	0.345794	0.294863	0.401194	0.0541256	0.00585	0.189291
14	64830017	rs1256101	C	0.245567	0.518692	0.462611	0.574231	0.19425	0.0824074	0.3572
14	68066949	rs11547225	A	0.217042	0.285047	0.237656	0.338665	0.0428561	0.00310756	0.15789
14	71584473	rs221923	T	0.203615	0.38785	0.335029	0.443921	0.147293	0.03772	0.341314
14	74098590	rs72719675	A	0.215962	0.219626	0.177296	0.270079	0	0	0.0825141
14	77426077	rs12889775	T	0.257295	0.528037	0.471869	0.583393	0.18851	0.06804	0.371494
14	81497467	rs2300526	G	0.211268	0.214953	0.173043	0.265122	0	0	0.124326
14	95500324	rs8022949	A	0.218008	0.523364	0.467238	0.578814	0.211214	0.0892328	0.3864
14	107113851	rs2072045	T	0.208804	0.429907	0.375617	0.486227	0.0973064	0.02412	0.238527
14	107177716	rs74091538	A	0.216216	0	0.000238545	0.013837	0.233741	0.11925	0.383722
15	23032840	rs7168115	A	0.215962	0.219626	0.177296	0.270079	0	0	0.110748
15	26563160	rs28368353	C	0.223805	0.308411	0.259538	0.362835	0.0518041	0.00512	0.18359
15	28328485	rs56839008	T	0.225352	0.228972	0.185829	0.279967	0	0	0.111862
15	33151410	rs10519757	T	0.228882	0.38785	0.335029	0.443921	0.128974	0.03311	0.304179
15	35608732	rs318360	T	0.204772	0.35514	0.303751	0.410726	0.114544	0.02774	0.276901
15	41623368	rs10518717	C	0.228428	0.714953	0.661335	0.762344	0.334554	0.18458	0.512693
15	45629855	rs7183946	G	0.293199	0.691589	0.637165	0.740462	0.347745	0.18661	0.532707
15	47185939	rs7172518	G	0.237081	0.341121	0.290427	0.396419	0.0691941	0.0074	0.236044
15	55904090	rs12595448	C	0.222708	0.313084	0.263933	0.36765	0.0373114	0	0.185239
15	56087872	rs748029	C	0.323584	0.771028	0.720033	0.814171	0.324363	0.190839	0.4816
15	58549978	rs34890778	G	0.511041	0.579439	0.523139	0.633437	0.0563085	0.00594	0.196653
15	67762056	rs4776361	A	0.248206	0.32243	0.272741	0.377263	0.0462397	0.003	0.168241
15	72863792	rs2415141	T	0.233824	0.0654206	0.0434944	0.0999251	0.397514	0.22915	0.582526
15	76409861	rs7181548	C	0.215962	0.219626	0.177296	0.270079	0	0	0.110748
15	78783277	rs11858836	G	0.350214	0.607477	0.551358	0.660481	0.170644	0.04611	0.384411
15	93438609	rs1992283	G	0.238758	0.317757	0.268334	0.37246	0.0525618	0.00504	0.184484
15	101663825	rs10902595	T	0.22154	0.574766	0.518454	0.628913	0.258753	0.13272	0.420271
16	224619	rs2238369	C	0.203861	0.448598	0.393786	0.5049	0.104508	0.02556	0.255852
16	15140211	rs4500751	T	0.203913	0.345794	0.294863	0.401194	0.0868509	0.0192	0.219953
16	18821191	rs2606558	G	0.261174	0.588785	0.532525	0.642472	0.218352	0.09315	0.395423
16	20674492	rs151222	C	0.265355	0.0654206	0.0434944	0.0999251	0.412329	0.25011	0.58846
16	69205654	rs12920476	A	0.214715	0.817757	0.769829	0.85648	0.483003	0.323466	0.6463
16	79391566	rs11641390	G	0.216862	0.504673	0.448759	0.560451	0.179582	0.07474	0.334067
16	81869054	rs12600281	A	0.248084	0.537383	0.481147	0.592536	0.149939	0.03948	0.347345
16	84638029	rs1808568	G	0.276995	0.280374	0.233299	0.333812	0	0	0.104722
16	87735909	rs146231589	T	0.257143	0	0.000238545	0.013837	0.223608	0.09796	0.393053
16	87741662	rs2290019	A	0.264674	0.154206	0.118615	0.199813	0.50031	0.298643	0.7064
17	159851	rs7502120	C	0.239065	0.38785	0.335029	0.443921	0.0697009	0.00781	0.22747
17	6305922	snp_17_6305922	G	0.206573	0.21028	0.168798	0.260156	0	0	0.141935
17	10624390	rs365271	A	0.465756	0.53271	0.476506	0.587967	0.0484288	0.00248	0.176793
17	11324278	rs205044	A	0.305164	0.308411	0.259538	0.362835	0	0	0.126262
17	11324300	rs205045	C	0.229013	0.308411	0.259538	0.362835	0.0473874	0.0048	0.169518
17	13923440	rs11078217	T	0.211268	0.214953	0.173043	0.265122	0	0	0.113352
17	19299144	rs1355128	A	0.260565	0.799065	0.749801	0.839666	0.403163	0.20736	0.624481
17	32613132	rs1860184	T	0.224147	0.303738	0.255149	0.358014	0.0542691	0.00585	0.190547
17	33866337	rs66878360	A	0.268881	0.415888	0.362043	0.47217	0.110015	0.02736	0.26593
17	39031451	rs2051806	C	0.20575	0.71028	0.656488	0.75798	0.38484	0.20228	0.590993
17	39535859	rs2239710	G	0.295404	0.630841	0.575015	0.682876	0.237525	0.08976	0.445401
17	40481529	rs2293152	G	0.261875	0.429907	0.375617	0.486227	0.106056	0.02263	0.264965
17	41466239	rs62080668	T	0.674419	1	0.986163	0.999761	0.296722	0.17984	0.432152
17	43924412	snp_17_43924412	C	0.354451	0.88785	0.846615	0.917854	0.436098	0.2586	0.624637
17	44032768	snp_17_44032768	C	0.210325	0.364486	0.312661	0.420237	0.0759017	0.01798	0.191718
17	44056767	rs1981997	A	0.231285	0.364486	0.312661	0.420237	0.0866214	0.01953	0.217522
17	44117397	snp_17_44117397	G	0.21451	0.364486	0.312661	0.420237	0.0591609	0.00621	0.206234
17	45889840	rs1018903	G	0.229742	0.448598	0.393786	0.5049	0.129504	0.03276	0.307644
17	47080431	rs1994969	T	0.319921	0.53271	0.476506	0.587967	0.135117	0.0477169	0.27744
17	47299789	rs55978930	A	0.214585	0.691589	0.637165	0.740462	0.353936	0.2019	0.528677
17	47402807	rs12940887	C	0.362641	0.686916	0.63235	0.736067	0.253473	0.111146	0.4472
17	47440466	rs16948048	A	0.214287	0.682243	0.62754	0.731666	0.314094	0.1584	0.502574
17	47445751	rs2411984	A	0.338028	0.341121	0.290427	0.396419	0	0	0.182136
17	68427763	rs4141161	A	0.276995	0.280374	0.233299	0.333812	0	0	0.131622
17	71150302	rs9907882	G	0.23846	0.827103	0.779904	0.864827	0.464144	0.2632	0.674084
17	72541713	rs1719493	G	0.271233	0.67757	0.622737	0.727259	0.293545	0.1364	0.492076
17	73373135	rs9892166	C	0.226386	0.359813	0.308203	0.415485	0.0878455	0.02176	0.218764
17	73394784	rs4789187	A	0.211268	0.214953	0.173043	0.265122	0	0	0.115682
17	73404666	rs930298	T	0.211268	0.214953	0.173043	0.265122	0	0	0.119302
17	73404668	rs930299	A	0.211268	0.214953	0.173043	0.265122	0	0	0.11641
17	76799795	rs1057040	G	0.216486	0.570093	0.513773	0.624383	0.243906	0.1079	0.425613
17	77707120	rs3923265	G	0.206154	0.401869	0.348513	0.458069	0.10478	0.0270818	0.2555
18	5003537	rs75875972	A	0.205875	0.457944	0.4029	0.514207	0.170277	0.04644	0.378765
18	7737601	rs589371	G	0.239707	0.457944	0.4029	0.514207	0.177636	0.0632	0.355129
18	7991006	rs10502366	T	0.303421	0.742991	0.690555	0.788387	0.290086	0.1314	0.49496
18	8051285	rs10513901	T	0.236933	0.607477	0.551358	0.660481	0.235894	0.111959	0.404
18	22177459	rs931190	G	0.330741	0.107477	0.0781755	0.148145	0.506556	0.317123	0.69658
18	26728774	rs34579348	T	0.295914	0.654206	0.598806	0.705137	0.213662	0.0789854	0.4176
18	31645379	rs7239368	A	0.361472	0.457944	0.4029	0.514207	0.06151	0.0036	0.219899
18	37315686	rs1398899	T	0.217832	0.308411	0.259538	0.362835	0.0604173	0.00621	0.209961
18	43895790	rs10438966	G	0.219039	0.453271	0.398341	0.509555	0.134411	0.0344	0.317111
18	49502964	rs79355234	C	0.26316	0.0654206	0.0434944	0.0999251	0.411042	0.216738	0.6275
18	60029292	rs17069899	A	0.272253	0.429907	0.375617	0.486227	0.0714166	0.01482	0.184751
18	65210775	rs9953551	A	0.227643	0.635514	0.579763	0.687339	0.237323	0.102672	0.4242
18	67020742	rs9961565	C	0.212284	0.383178	0.330545	0.439195	0.079869	0.00912	0.253273
18	68784339	rs9954709	C	0.209635	0.359813	0.308203	0.415485	0.103997	0.0259	0.253983
18	70354417	rs967631	T	0.210887	0.780374	0.729921	0.822704	0.46627	0.293877	0.64431
19	5510412	rs587470	A	0.204406	0.364486	0.312661	0.420237	0.084629	0.01014	0.270016
19	18467886	rs7248363	C	0.313714	0.836449	0.790022	0.873129	0.426135	0.26056	0.603754
19	29903677	rs12986207	A	0.248826	0.252336	0.207297	0.304551	0	0	0.0960108
19	36565207	rs2056398	G	0.236924	0.406542	0.353018	0.462774	0.0648406	0.00657	0.223234
19	41838206	snp_19_41838206	A	0.233195	0.196262	0.156116	0.245206	0.495874	0.32255	0.672244
19	52642491	rs2278423	G	0.280232	0.663551	0.608361	0.714003	0.237866	0.104144	0.4242
19	55507049	rs1671133	A	0.255593	0.542056	0.485793	0.5971	0.167692	0.05929	0.338033
19	57843154	rs8109488	G	0.211938	0.5	0.444152	0.555848	0.182988	0.0786659	0.33434
20	853435	rs112451128	T	0.204265	0.0981308	0.0702949	0.137603	0.422801	0.2477	0.61062
20	4108066	rs1764981	G	0.276348	0.457944	0.4029	0.514207	0.101523	0.02484	0.248199
20	5574134	rs1983694	C	0.221183	0.67757	0.622737	0.727259	0.326201	0.173657	0.51052
20	5588449	rs238295	G	0.280232	0.663551	0.608361	0.714003	0.267521	0.12852	0.449075
20	6425158	rs6117261	G	0.294565	0.53271	0.476506	0.587967	0.176096	0.0730219	0.32923
20	6901563	rs6085726	G	0.263649	0.420561	0.366563	0.476861	0.0649274	0.0071	0.221182
20	8807624	rs6056184	G	0.241891	0.411215	0.357528	0.467475	0.0715646	0.0075	0.241754
20	8809449	rs6039293	G	0.263888	0.411215	0.357528	0.467475	0.056455	0.006258	0.19832
20	20042475	rs6136931	T	0.210094	0.0794393	0.0548099	0.116244	0.386636	0.231464	0.55955
20	34105634	rs6060445	T	0.237369	0.327103	0.277154	0.382061	0.0553943	0.00272	0.199935
20	36957837	rs6024905	G	0.214145	0.537383	0.481147	0.592536	0.181745	0.07275	0.340375
20	38092232	rs2869013	A	0.233809	0.570093	0.513773	0.624383	0.236088	0.11218	0.401842
20	38399370	rs159347	C	0.213634	0.35514	0.303751	0.410726	0.103346	0.0259	0.25221
20	48522330	rs495337	G	0.22119	0.724299	0.671048	0.771052	0.325962	0.183007	0.49725
20	53233625	rs6098120	G	0.249558	0.369159	0.317124	0.424985	0.0764382	0.01652	0.196387
21	18043351	rs2823953	G	0.214669	0.490654	0.434951	0.546628	0.145536	0.0517043	0.2988
21	18045539	rs2823960	C	0.233628	0.490654	0.434951	0.546628	0.147961	0.0523547	0.30488
21	24697186	rs2828069	T	0.21451	0.364486	0.312661	0.420237	0.110202	0.02555	0.269542
21	32060490	rs13046373	A	0.214106	0.448598	0.393786	0.5049	0.150898	0.0406545	0.34522
21	34781050	rs2268241	A	0.24806	0.0794393	0.0548099	0.116244	0.418	0.232529	0.62288
21	35690786	rs2834442	T	0.257085	0.369159	0.317124	0.424985	0.0836428	0.00972	0.275657
21	36873843	rs2242748	T	0.208729	0.453271	0.398341	0.509555	0.147012	0.0451598	0.312
21	39425758	rs762148	T	0.322479	0.780374	0.729921	0.822704	0.335432	0.1683	0.535812
21	41326917	rs720568	A	0.203636	0.528037	0.471869	0.583393	0.175789	0.0624	0.354069
21	43685754	rs413650	A	0.21729	0.53271	0.476506	0.587967	0.195315	0.0851	0.349252
21	46300629	rs4818739	G	0.207064	0.481308	0.425769	0.537389	0.137775	0.03634	0.318984
22	18126020	rs5746451	C	0.207382	0.523364	0.467238	0.578814	0.174852	0.06318	0.34486
22	30592487	rs713875	G	0.242965	0.53271	0.476506	0.587967	0.15198	0.041	0.346825
22	35156009	rs137257	G	0.250857	0.640187	0.584515	0.691797	0.270388	0.12056	0.467665
22	38085523	rs743837	G	0.405384	0.654206	0.598806	0.705137	0.1745	0.04752	0.391646
22	42552253	rs742086	T	0.358567	0.728972	0.675914	0.775396	0.277268	0.123323	0.48149

## Sheet: IBS
Chr	Pos	rsID	Allele	Fst	IBS_Frq	IBS_CI_lo	IBS_CI_hi	MOK_Frq	MOK_CI_lo	MOK_CI_hi
1	3773546	rs12145238	C	0.253521	0.257009	0.211613	0.309445	0	0	0.137954
1	11166302	rs79558202	C	0.241282	0.308411	0.259538	0.362835	0.0437682	0.00399	0.157398
1	19529749	rs9426798	C	0.265836	0.439252	0.384692	0.495573	0.0941214	0.0244067	0.23166
1	25402624	rs10903027	T	0.222708	0.313084	0.263933	0.36765	0.0636794	0.00716332	0.21868
1	30699340	rs6684063	G	0.238239	0.121495	0.0901406	0.163812	0.461977	0.29376	0.636126
1	34208142	rs4393118	C	0.411048	0.565421	0.509098	0.619848	0.0659065	0.00657	0.22637
1	35230287	rs10489657	A	0.249367	0.158879	0.122737	0.204901	0.488805	0.316968	0.66588
1	42364877	rs1408945	T	0.244715	0.462617	0.407464	0.518853	0.14321	0.04968	0.296501
1	43235030	rs4660232	A	0.301478	0.658879	0.603581	0.709573	0.205585	0.0731	0.406816
1	53425260	rs6588446	G	0.305736	0.61215	0.556079	0.664971	0.211948	0.0906263	0.3848
1	56046405	rs10493196	G	0.320011	0.71028	0.656488	0.75798	0.254575	0.121608	0.4305
1	63876367	rs6664140	G	0.265278	0.668224	0.613147	0.718427	0.283391	0.129811	0.48024
1	67678922	rs790632	C	0.28169	0.285047	0.237656	0.338665	0	0	0.126308
1	68748123	rs7516564	A	0.202153	0.434579	0.380152	0.490902	0.164039	0.05776	0.330071
1	68893832	rs2419988	T	0.291138	0.845794	0.800187	0.881385	0.452736	0.28119	0.632061
1	83239606	rs6672426	C	0.201177	0.299065	0.250767	0.353186	0.0712559	0.0075	0.24116
1	84387632	rs10465746	T	0.239359	0.509346	0.453372	0.565049	0.15052	0.0397924	0.34944
1	85227586	snp_1_85227586	G	0.202916	0.317757	0.268334	0.37246	0.0789553	0.00869	0.262956
1	85738430	rs2647396	C	0.227254	0.331776	0.281573	0.386853	0.0626855	0.00639	0.216876
1	86137963	rs10493774	C	0.226386	0.359813	0.308203	0.415485	0.101698	0.0264655	0.24752
1	89136497	rs2046888	T	0.25314	0.434579	0.380152	0.490902	0.072735	0.00693	0.247399
1	91047423	rs487440	C	0.235562	0.733645	0.680787	0.779733	0.353729	0.164638	0.58235
1	91288130	rs3843306	T	0.263079	0.61215	0.556079	0.664971	0.230128	0.10044	0.407693
1	95633977	rs1414904	T	0.209324	0.285047	0.237656	0.338665	0.0488233	0.00427	0.174235
1	98628609	rs822565	C	0.232477	0.32243	0.272741	0.377263	0.0597848	0.00621	0.207946
1	114427293	rs1217423	G	0.299479	0.752336	0.700351	0.797012	0.342534	0.17554	0.539188
1	151881093	rs11204914	G	0.341869	0.415888	0.362043	0.47217	0.0507377	0.00504	0.180047
1	153939130	rs11264736	T	0.297256	0.462617	0.407464	0.518853	0.0825589	0.00948	0.26857
1	154395125	rs11265611	G	0.202113	0.38785	0.335029	0.443921	0.0918182	0.02275	0.22672
1	155197462	rs2990245	C	0.246932	0.53271	0.476506	0.587967	0.18604	0.0777	0.343669
1	157194059	rs10494311	T	0.208088	0.514019	0.457989	0.569642	0.224001	0.08798	0.412717
1	157206043	rs1591782	C	0.293706	0.560748	0.504427	0.615308	0.145198	0.0392	0.328946
1	158436299	rs4657080	T	0.281404	0.462617	0.407464	0.518853	0.0921918	0.0221	0.22688
1	158612548	rs857721	A	0.262911	0.266355	0.220267	0.319213	0	0	0.141936
1	158706985	rs178990	G	0.237442	0.551402	0.4951	0.606214	0.202415	0.0858	0.368404
1	163319225	rs12725319	C	0.306146	0.126168	0.0941637	0.169	0.502462	0.2998	0.707194
1	164620786	rs2792247	T	0.337057	0.443925	0.389237	0.500239	0.0662274	0.00592	0.230208
1	166735442	rs840506	G	0.227942	0.299065	0.250767	0.353186	0.0404233	0.0033	0.147971
1	167858881	rs1829684	C	0.274319	0.752336	0.700351	0.797012	0.312982	0.16507	0.49504
1	169136804	rs932394	C	0.252128	0.364486	0.312661	0.420237	0.0802745	0.0088	0.267048
1	175525490	rs760649	A	0.223629	0.733645	0.680787	0.779733	0.35371	0.19067	0.543465
1	181021857	rs3845423	T	0.276995	0.280374	0.233299	0.333812	0	0	0.11679
1	184488963	rs7513091	C	0.201795	0.803738	0.754794	0.843884	0.486533	0.29505	0.679916
1	184939631	rs85672	A	0.203051	0.504673	0.448759	0.560451	0.173446	0.07154	0.325272
1	187334380	rs1285511	A	0.258517	0.719626	0.666188	0.766701	0.353868	0.190894	0.544
1	193207746	rs6428157	T	0.213634	0.35514	0.303751	0.410726	0.0580436	0.00612	0.202499
1	195911568	rs10494738	C	0.204424	0.130841	0.0982027	0.174171	0.429421	0.239754	0.63795
1	196673993	rs1831282	C	0.382019	0.672897	0.617939	0.722846	0.208846	0.0765	0.406927
1	207554334	rs1876455	C	0.274403	0.574766	0.518454	0.628913	0.185506	0.06642	0.368478
1	207643673	rs568515	C	0.243332	0.317757	0.268334	0.37246	0.0467264	0.0042	0.168357
1	207920788	rs2796265	T	0.282699	0.859813	0.81553	0.893674	0.466539	0.27656	0.663041
1	209334217	rs4382726	A	0.579062	0.658879	0.603581	0.709573	0.0729255	0.00608	0.248615
1	216716537	rs12757165	A	0.213248	0.668224	0.613147	0.718427	0.320787	0.1691	0.504156
1	226548554	rs8679	A	0.227364	0.738318	0.685667	0.784064	0.31237	0.14006	0.533477
1	231476789	rs11122273	G	0.271872	0.602804	0.546642	0.655987	0.236126	0.07644	0.464673
1	240191654	rs10495455	C	0.25886	0.752336	0.700351	0.797012	0.382194	0.1824	0.610695
1	245926485	rs2817506	T	0.244953	0.0934579	0.0663869	0.1323	0.435242	0.267295	0.61473
1	247587408	rs7525979	T	0.292986	0.0420561	0.0254481	0.0719094	0.373824	0.219528	0.55157
2	10723546	rs6751075	C	0.220037	0.551402	0.4951	0.606214	0.230094	0.10902	0.394941
2	10790029	rs7567304	C	0.20376	0.635514	0.579763	0.687339	0.262259	0.126754	0.44268
2	12964497	rs10198628	A	0.284693	0.537383	0.481147	0.592536	0.135566	0.0352247	0.3159
2	23544391	rs731795	C	0.214573	0.757009	0.70526	0.801313	0.393835	0.217	0.59326
2	27598097	rs4665972	C	0.392129	0.574766	0.518454	0.628913	0.0827321	0.00891	0.273172
2	27815510	rs13022873	A	0.340377	0.733645	0.680787	0.779733	0.272058	0.1208	0.47344
2	31829825	rs654265	A	0.268264	0.738318	0.685667	0.784064	0.341877	0.186468	0.52504
2	32036625	rs4952244	G	0.249834	0.78972	0.739844	0.831202	0.405985	0.2369	0.591906
2	32460886	rs212715	G	0.255495	0.621495	0.565537	0.673934	0.241411	0.104936	0.43095
2	35035689	rs417923	A	0.209618	0.728972	0.675914	0.775396	0.365714	0.2092	0.542968
2	37977017	rs604381	G	0.230745	0.67757	0.622737	0.727259	0.312244	0.181373	0.46872
2	37988459	rs12614133	T	0.227926	0.514019	0.457989	0.569642	0.183879	0.0871	0.3164
2	41834081	rs2888794	C	0.229191	0.490654	0.434951	0.546628	0.187082	0.0797513	0.3441
2	44143756	rs6759659	G	0.208865	0.46729	0.412033	0.523494	0.111434	0.0290132	0.2701
2	46556824	rs6706717	G	0.29519	0.523364	0.467238	0.578814	0.134095	0.0345381	0.3176
2	55843413	rs782590	C	0.243684	0.5	0.444152	0.555848	0.121179	0.0312331	0.28956
2	61364154	rs2049747	G	0.500898	0.64486	0.589274	0.696249	0.0785126	0.00858	0.260236
2	72676529	rs56298436	T	0.262911	0.266355	0.220267	0.319213	0	0	0.14686
2	74408494	rs200247775	A	0.268786	0.556075	0.499761	0.610763	0.132278	0.03397	0.310681
2	74416240	rs12469365	A	0.311201	0.523364	0.467238	0.578814	0.139355	0.038132	0.31746
2	75892837	snp_2_75892837	C	0.210356	0.0841121	0.0586427	0.121622	0.404134	0.24489	0.578709
2	79415793	rs9309546	A	0.204406	0.364486	0.312661	0.420237	0.0768518	0.00836	0.251795
2	96392191	rs4907277	G	0.21579	0.313084	0.263933	0.36765	0.0588522	0.00612	0.205166
2	98746210	rs11677188	C	0.258659	0.672897	0.617939	0.722846	0.272308	0.11926	0.478456
2	99041269	rs1587835	C	0.328638	0.331776	0.281573	0.386853	0	0	0.116377
2	116532361	rs10496505	A	0.207372	0.275701	0.228948	0.328952	0.0434211	0.00448	0.156234
2	118552355	rs17047412	C	0.263888	0.411215	0.357528	0.467475	0.059928	0.00621	0.207547
2	125253978	rs1504003	G	0.227841	0.728972	0.675914	0.775396	0.370532	0.2035	0.561408
2	126570599	rs4972235	A	0.206724	0.738318	0.685667	0.784064	0.400673	0.22068	0.601018
2	128176040	rs1799810	T	0.231564	0.462617	0.407464	0.518853	0.148075	0.05184	0.302726
2	135662244	rs4954197	G	0.337142	0.397196	0.344013	0.453358	0.0422557	0.00385	0.152077
2	135720715	rs56271357	C	0.206154	0.401869	0.348513	0.458069	0.111115	0.02808	0.266521
2	136594158	rs2236783	A	0.226626	0.579439	0.523139	0.633437	0.226005	0.09801	0.401027
2	136608231	rs4954490	A	0.20152	0.556075	0.499761	0.610763	0.255578	0.1215	0.428896
2	136608646	rs4988235	A	0.344241	0.457944	0.4029	0.514207	0.0457801	0.00354	0.165826
2	136616754	rs182549	T	0.314197	0.457944	0.4029	0.514207	0.0948726	0.0161	0.245265
2	136707982	rs6754311	T	0.276348	0.457944	0.4029	0.514207	0.110361	0.0287	0.260498
2	153806939	rs1403976	T	0.306443	0.406542	0.353018	0.462774	0.0699982	0.006	0.240309
2	159851423	rs10497203	C	0.215147	0.0327103	0.0186474	0.0602816	0.254916	0.10947	0.455099
2	171057752	rs59346516	G	0.204362	0.28972	0.24202	0.343512	0.0556541	0.00597175	0.19536
2	173832803	rs3769247	G	0.227254	0.331776	0.281573	0.386853	0.0744339	0.00847	0.250484
2	174770343	rs10199150	A	0.218512	0.359813	0.308203	0.415485	0.0571372	0.00603	0.200148
2	175259416	rs72917574	C	0.215962	0.219626	0.177296	0.270079	0	0	0.126655
2	180146275	rs6733818	G	0.276978	0.443925	0.389237	0.500239	0.0771054	0.00858	0.257492
2	181076749	rs13418455	T	0.23559	0.429907	0.375617	0.486227	0.112219	0.02774	0.271464
2	185293916	rs11691711	A	0.211268	0.214953	0.173043	0.265122	0	0	0.144255
2	193567692	rs1595720	T	0.205565	0.518692	0.462611	0.574231	0.173811	0.0476107	0.38802
2	196172325	snp_2_196172325	C	0.234742	0.238318	0.194393	0.289824	0	0	0.117632
2	207453254	rs58356256	T	0.23831	0.457944	0.4029	0.514207	0.16062	0.05772	0.319846
2	219005009	rs4674261	C	0.230463	0.504673	0.448759	0.560451	0.15185	0.05328	0.310403
2	223140211	rs6734345	C	0.274612	0.803738	0.754794	0.843884	0.379503	0.21712	0.563466
2	229739115	rs808987	G	0.227028	0.397196	0.344013	0.453358	0.0675066	0.0074	0.231088
3	7128113	rs9311977	C	0.20217	0.476636	0.421186	0.532762	0.126132	0.0333095	0.3003
3	7403646	rs13080594	T	0.245889	0.420561	0.366563	0.476861	0.0923017	0.02112	0.230167
3	7982884	rs7652192	G	0.280266	0.757009	0.70526	0.801313	0.357801	0.19568	0.544401
3	10200459	rs780281	G	0.31927	0.462617	0.407464	0.518853	0.111484	0.02808	0.268931
3	26895665	rs1394894	A	0.233536	0.794393	0.744818	0.835439	0.427705	0.249716	0.62168
3	36132342	rs10510672	T	0.250725	0.579439	0.523139	0.633437	0.218414	0.0931697	0.39609
3	37579734	rs267541	G	0.22147	0.565421	0.509098	0.619848	0.216414	0.07998	0.414619
3	40401636	rs11129876	G	0.225862	0.341121	0.290427	0.396419	0.0755728	0.01824	0.190229
3	45948264	rs4683147	G	0.328733	0.668224	0.613147	0.718427	0.229219	0.10842	0.392753
3	46142963	rs6774629	T	0.218754	0.345794	0.294863	0.401194	0.0453741	0.00122	0.169739
3	48168390	rs7374482	A	0.271648	0.373832	0.321593	0.429727	0.0627612	0.00292	0.223285
3	48366971	rs11714944	A	0.202802	0.308411	0.259538	0.362835	0.0695739	0.00675	0.238513
3	49260646	rs4955427	C	0.640417	0.766355	0.715101	0.809893	0.0742729	0.0077	0.249812
3	57970919	rs58008947	T	0.278398	0.0794393	0.0548099	0.116244	0.436065	0.24085	0.647486
3	59535997	snp_3_59535997	A	0.223637	0.154206	0.118615	0.199813	0.499718	0.323223	0.6773
3	63350070	rs1376479	C	0.295775	0.299065	0.250767	0.353186	0	0	0.11179
3	68289861	rs11706310	A	0.21579	0.313084	0.263933	0.36765	0.0703337	0.0074	0.237322
3	73705297	rs1022170	A	0.240165	0.630841	0.575015	0.682876	0.264674	0.116248	0.46464
3	85608199	rs1449372	T	0.268881	0.415888	0.362043	0.47217	0.0673527	0.0077	0.221138
3	85653460	rs10511073	A	0.215899	0.411215	0.357528	0.467475	0.0945711	0.02211	0.236028
3	85874476	rs12494658	T	0.336564	0.771028	0.720033	0.814171	0.301042	0.157	0.479595
3	86604249	rs2324856	A	0.218533	0.462617	0.407464	0.518853	0.109948	0.02769	0.26413
3	118594991	rs10511381	C	0.224413	0.668224	0.613147	0.718427	0.329817	0.17856	0.509422
3	121561765	rs58088236	T	0.28257	0.364486	0.312661	0.420237	0.0217932	0	0.180853
3	121585146	rs2689290	C	0.290805	0.728972	0.675914	0.775396	0.322215	0.160486	0.522
3	128174439	rs2953119	C	0.215904	0.621495	0.565537	0.673934	0.292675	0.156083	0.46117
3	128636715	rs789238	G	0.202525	0.373832	0.321593	0.429727	0.0660692	0.00798295	0.22703
3	131786594	rs2951398	C	0.224381	0.616822	0.560805	0.669455	0.260019	0.1161	0.449074
3	131813900	rs6775745	A	0.220657	0.224299	0.181558	0.275027	0	0	0.10402
3	145437438	rs11923561	A	0.201179	0.733645	0.680787	0.779733	0.42231	0.23692	0.621534
3	157119054	rs1456108	A	0.208767	0.350467	0.299304	0.405963	0.0992934	0.0233441	0.24633
3	157119326	rs1563420	A	0.272986	0.350467	0.299304	0.405963	0.0486969	0.00488	0.173032
3	169254101	rs6776319	C	0.259944	0.35514	0.303751	0.410726	0.0609314	0.0063	0.211121
3	173190657	rs10490868	A	0.20746	0.135514	0.102257	0.179328	0.45787	0.278742	0.64516
3	176097016	rs301217	A	0.270565	0.0841121	0.0586427	0.121622	0.482481	0.267166	0.70064
3	197195524	rs2567347	A	0.242276	0.116822	0.0861343	0.158607	0.464889	0.29365	0.642393
4	1192409	rs875475	G	0.331004	0.593458	0.537226	0.646982	0.162824	0.05621	0.332518
4	1242214	rs79686408	C	0.401421	0.668224	0.613147	0.718427	0.163194	0.05698	0.331231
4	1291113	rs13108904	G	0.234374	0.663551	0.608361	0.714003	0.240027	0.123465	0.39368
4	3627805	rs62274327	C	0.555556	1	0.986163	0.999761	0.441114	0.31681	0.571521
4	12747831	rs17300525	T	0.231819	0.121495	0.0901406	0.163812	0.449551	0.266678	0.64364
4	13659443	rs6811186	G	0.202525	0.373832	0.321593	0.429727	0.062217	0.00639	0.215009
4	13702356	rs56012444	T	0.382968	0.574766	0.518454	0.628913	0.111025	0.02516	0.273203
4	18573316	rs1477901	G	0.215112	0.383178	0.330545	0.439195	0.0855568	0.02108	0.212835
4	29061341	rs1521126	T	0.263534	0.46729	0.412033	0.523494	0.121867	0.03116	0.290732
4	34884933	rs1706224	C	0.238461	0.313084	0.263933	0.36765	0.0487006	0.00427	0.173457
4	36518246	rs35324914	T	0.229309	0.149533	0.114505	0.194711	0.483251	0.316708	0.65334
4	38776107	rs11096955	T	0.300819	0.514019	0.457989	0.569642	0.163007	0.0461174	0.35939
4	44697921	rs9291246	A	0.371519	0.443925	0.389237	0.500239	0.0540105	0.00396	0.192785
4	53498669	rs10517263	C	0.220881	0.0841121	0.0586427	0.121622	0.391865	0.201517	0.6123
4	56298194	rs6832769	A	0.25698	0.602804	0.546642	0.655987	0.245529	0.108787	0.43008
4	56756531	rs2290016	C	0.295775	0.299065	0.250767	0.353186	0	0	0.166829
4	63526363	rs4130356	T	0.222517	0.336449	0.285997	0.391639	0.0786329	0.00869	0.262454
4	79234587	rs2061063	G	0.212255	0.691589	0.637165	0.740462	0.365265	0.203328	0.55112
4	80946475	rs4389526	T	0.224297	0.373832	0.321593	0.429727	0.0632073	0.0069	0.215008
4	83722608	rs10516679	A	0.220657	0.224299	0.181558	0.275027	0	0	0.109597
4	89887620	rs1458558	T	0.35957	0.607477	0.551358	0.660481	0.165025	0.0648	0.315236
4	94887031	rs13130787	C	0.204302	0.439252	0.384692	0.495573	0.132069	0.03397	0.31269
4	100264620	rs41496344	G	0.288082	0.691589	0.637165	0.740462	0.27086	0.1309	0.452583
4	100270607	rs283415	T	0.296961	0.67757	0.622737	0.727259	0.246141	0.1071	0.434627
4	100333556	rs284787	A	0.203238	0.294393	0.24639	0.348352	0.05733	0.00476	0.202314
4	100457690	rs11941470	G	0.21451	0.364486	0.312661	0.420237	0.062827	0.00769027	0.2156
4	103154130	rs460610	C	0.216103	0.61215	0.556079	0.664971	0.252996	0.0962729	0.47748
4	105565191	rs511719	T	0.247384	0.317757	0.268334	0.37246	0.0498855	0.00496	0.176829
4	114758554	rs7695722	A	0.384901	0.542056	0.485793	0.5971	0.0775642	0.0078	0.259493
4	121408340	rs11726191	G	0.210211	0.766355	0.715101	0.809893	0.458229	0.253604	0.67048
4	126219265	rs11724605	T	0.230539	0.696262	0.641986	0.744851	0.328917	0.17587	0.51373
4	138487327	rs9308135	C	0.210794	0.462617	0.407464	0.518853	0.18686	0.0678734	0.37228
4	139237766	rs6852575	G	0.220989	0.126168	0.0941637	0.169	0.47013	0.27924	0.667976
4	155457073	rs62330399	C	0.321667	0.392523	0.339519	0.448642	0.0511093	0.00558	0.180269
4	161791381	rs6811083	C	0.204731	0.285047	0.237656	0.338665	0.0499469	0.00496	0.177071
4	164342324	rs4691083	G	0.336557	0.873832	0.831	0.905836	0.445056	0.272873	0.6276
4	166347838	rs13138024	C	0.209214	0.294393	0.24639	0.348352	0.0534492	0	0.198801
4	169433326	rs115740056	C	0.204484	0.280374	0.233299	0.333812	0.0472543	0.00508912	0.1692
4	171567775	rs1357321	T	0.244131	0.247664	0.202988	0.299649	0	0	0.115695
4	175637890	rs7656851	A	0.213568	0.537383	0.481147	0.592536	0.190167	0.06888	0.374997
4	178969993	rs966108	A	0.220657	0.224299	0.181558	0.275027	0	0	0.133745
4	181213513	rs75565967	G	0.217022	0.415888	0.362043	0.47217	0.144685	0.0383158	0.33781
5	3314598	rs4866552	G	0.207659	0.598131	0.541931	0.651487	0.225517	0.09628	0.407227
5	3806455	rs11953824	G	0.289826	0.574766	0.518454	0.628913	0.184504	0.06642	0.367381
5	3806758	rs11134019	G	0.275564	0.705607	0.651648	0.75361	0.313272	0.144634	0.52507
5	11275285	rs79649033	C	0.2368	0.85514	0.810403	0.889591	0.483703	0.316132	0.65595
5	29234142	rs7723140	C	0.206476	0.560748	0.504427	0.615308	0.244486	0.117458	0.4144
5	32592174	rs10472812	C	0.209194	0.443925	0.389237	0.500239	0.144227	0.03807	0.334317
5	33463111	rs3777074	T	0.255957	0.794393	0.744818	0.835439	0.370428	0.21227	0.551548
5	41126250	rs10512762	G	0.27479	0.724299	0.671048	0.771052	0.338023	0.19982	0.498459
5	43452252	rs6451695	C	0.349255	0.626168	0.570273	0.678407	0.152317	0.04032	0.351016
5	53646554	rs2081134	G	0.234131	0.383178	0.330545	0.439195	0.064559	0.00755917	0.22152
5	54168152	rs13173142	C	0.212162	0.626168	0.570273	0.678407	0.267419	0.11792	0.466436
5	61428489	rs1423128	A	0.229959	0.658879	0.603581	0.709573	0.328446	0.17426	0.510604
5	67522851	rs706714	C	0.206573	0.21028	0.168798	0.260156	0	0	0.132552
5	68561733	rs28602964	T	0.210662	0.560748	0.504427	0.615308	0.229927	0.100231	0.41168
5	68611964	rs4478268	C	0.22147	0.565421	0.509098	0.619848	0.24539	0.10625	0.437229
5	68688185	rs299081	C	0.344734	0.485981	0.430358	0.542011	0.107316	0.02698	0.260927
5	68715310	rs1185246	T	0.28885	0.485981	0.430358	0.542011	0.103511	0.0344971	0.22243
5	68719751	rs299098	A	0.284536	0.570093	0.513773	0.624383	0.180098	0.06318	0.363134
5	68728544	rs299075	G	0.446087	0.570093	0.513773	0.624383	0.0644395	0.007	0.218628
5	71700382	rs10515147	G	0.240754	0.490654	0.434951	0.546628	0.194549	0.0706439	0.38429
5	82364500	rs6452501	G	0.442605	0.593458	0.537226	0.646982	0.0771823	0.00858	0.257623
5	82968585	snp_5_82968585	A	0.386888	0.509346	0.453372	0.565049	0.0586385	0.00603	0.20155
5	85413704	rs10514276	G	0.336317	0.803738	0.754794	0.843884	0.370378	0.19228	0.573449
5	87264764	rs10051876	T	0.244131	0.247664	0.202988	0.299649	0	0	0.108544
5	94952136	rs6556877	C	0.217022	0.415888	0.362043	0.47217	0.100042	0.01204	0.317289
5	107142948	rs6892137	G	0.262273	0.607477	0.551358	0.660481	0.225745	0.09676	0.406839
5	110741716	rs10515428	T	0.361629	0.434579	0.380152	0.490902	0.055336	0.00528	0.194155
5	111836140	rs463547	G	0.276264	0.658879	0.603581	0.709573	0.241251	0.10541	0.425662
5	112168130	rs2909787	C	0.253554	0.556075	0.499761	0.610763	0.197047	0.07216	0.385338
5	112201094	rs495794	G	0.23532	0.663551	0.608361	0.714003	0.279589	0.13588	0.463653
5	113159814	rs9285879	T	0.20157	0.714953	0.661335	0.762344	0.382197	0.21888	0.566224
5	115435148	rs10065178	A	0.236836	0.654206	0.598806	0.705137	0.230321	0.0846	0.445401
5	116967153	rs385819	G	0.244009	0.392523	0.339519	0.448642	0.0646562	0.0071	0.221856
5	116983578	rs267030	G	0.2221	0.392523	0.339519	0.448642	0.0755739	0.00847	0.253054
5	120018575	rs10519647	T	0.214709	0.135514	0.102257	0.179328	0.444436	0.27825	0.6208
5	124535214	rs4836160	C	0.314731	0.514019	0.457989	0.569642	0.153632	0.054	0.314804
5	125346492	rs10519876	A	0.206573	0.21028	0.168798	0.260156	0	0	0.164269
5	131582356	rs3844312	T	0.290489	0.504673	0.448759	0.560451	0.1277	0.0312	0.303468
5	143570841	rs9324943	T	0.204026	0.411215	0.357528	0.467475	0.110537	0.02736	0.267311
5	145970873	rs322470	A	0.329533	0.0140187	0.00637929	0.0356666	0.297227	0.1413	0.497318
5	146258596	rs2082405	T	0.260879	0.392523	0.339519	0.448642	0.0550249	0.00576	0.190882
5	146293197	rs319166	G	0.296407	0.383178	0.330545	0.439195	0.0569979	0.00636243	0.19966
5	151682787	rs1422360	A	0.289591	0.383178	0.330545	0.439195	0.0625088	0.00426	0.220051
5	153837106	rs148763909	T	0.216721	0.0186916	0.00920715	0.0420663	0.26548	0.1204	0.454642
5	155368084	rs4704878	G	0.335813	0.752336	0.700351	0.797012	0.329751	0.187323	0.49724
5	161880996	rs9313920	A	0.255747	0.528037	0.471869	0.583393	0.171827	0.0616	0.340342
5	161907638	rs2170901	T	0.269175	0.523364	0.467238	0.578814	0.111671	0.02516	0.275531
5	165724469	rs1625194	T	0.238168	0.542056	0.485793	0.5971	0.196849	0.07134	0.384593
5	174083046	rs1001675	G	0.226786	0.514019	0.457989	0.569642	0.17989	0.07474	0.334703
5	174863690	snp_5_174863690	A	0.238461	0.313084	0.263933	0.36765	0.0417681	0	0.15918
6	8590418	rs1328884	A	0.201948	0.121495	0.0901406	0.163812	0.423568	0.25695	0.603497
6	13962457	rs280182	C	0.326583	0.397196	0.344013	0.453358	0.051074	0.00590086	0.1798
6	14865511	rs449159	G	0.365982	0.434579	0.380152	0.490902	0.0431848	0.00456	0.155544
6	29336054	rs4713211	G	0.204026	0.411215	0.357528	0.467475	0.125552	0.03234	0.297689
6	29524168	rs2534790	G	0.371134	0.794393	0.744818	0.835439	0.352911	0.18978	0.543551
6	29801474	rs2517892	T	0.276816	0.682243	0.62754	0.731666	0.252066	0.10875	0.44637
6	29920536	rs2975042	G	0.305164	0.308411	0.259538	0.362835	0	0	0.14787
6	30010139	rs9261216	G	0.228291	0.126168	0.0941637	0.169	0.410401	0.246986	0.59159
6	30065319	rs1264704	G	0.292537	0.705607	0.651648	0.75361	0.334301	0.188559	0.50644
6	30113427	rs3815084	C	0.230037	0.775701	0.724973	0.818442	0.385772	0.18333	0.619648
6	30142674	rs115832369	G	0.254091	0.0981308	0.0702949	0.137603	0.475123	0.27175	0.68335
6	30172513	rs971570	C	0.234742	0.238318	0.194393	0.289824	0	0	0.114788
6	30174633	rs885912	A	0.239437	0.242991	0.198687	0.29474	0	0	0.0981587
6	30228938	rs2523747	C	0.203913	0.345794	0.294863	0.401194	0.0535089	0.0052	0.188705
6	30537606	rs3132613	C	0.209635	0.359813	0.308203	0.415485	0.108882	0.02736	0.264227
6	30580637	rs2267639	T	0.213306	0.088785	0.0625023	0.126974	0.376369	0.188334	0.59755
6	30627216	rs1076829	C	0.209635	0.359813	0.308203	0.415485	0.0563052	0.00594	0.195223
6	30738469	rs3094115	G	0.216127	0.331776	0.281573	0.386853	0.0459519	0.00464	0.162769
6	30778203	rs9380197	G	0.231966	0.771028	0.720033	0.814171	0.425816	0.251868	0.61332
6	30781923	rs4286818	T	0.208341	0.771028	0.720033	0.814171	0.421563	0.27468	0.578856
6	30782303	rs2394413	C	0.306747	0.771028	0.720033	0.814171	0.304041	0.149702	0.50018
6	31011247	rs2248386	T	0.275098	0.490654	0.434951	0.546628	0.136932	0.03402	0.324062
6	31092763	rs3094201	G	0.409303	0.495327	0.439549	0.551241	0.0617564	0.00568	0.21583
6	31104952	rs3132560	A	0.248514	0.448598	0.393786	0.5049	0.10389	0.02652	0.249803
6	31107258	rs2285803	C	0.227109	0.785047	0.734878	0.826957	0.430185	0.24041	0.635248
6	31111400	rs9263740	C	0.217605	0.331776	0.281573	0.386853	0.0777949	0.00869	0.260303
6	31132649	rs2394882	C	0.240656	0.728972	0.675914	0.775396	0.362484	0.22278	0.520562
6	31137165	rs3130503	A	0.21648	0.126168	0.0941637	0.169	0.420241	0.24264	0.615785
6	31143639	rs3734869	G	0.210887	0.780374	0.729921	0.822704	0.431522	0.24227	0.6353
6	31347033	rs9266636	G	0.316419	0.415888	0.362043	0.47217	0.0716437	0.0076	0.243209
6	31347798	rs4713460	G	0.209158	0.67757	0.622737	0.727259	0.343099	0.20094	0.50839
6	31347816	rs4713462	G	0.231974	0.686916	0.63235	0.736067	0.337984	0.18968	0.512246
6	31355119	rs13437088	T	0.239437	0.242991	0.198687	0.29474	0	0	0.126872
6	31377587	rs12175489	A	0.318113	0.116822	0.0861343	0.158607	0.506244	0.31528	0.696779
6	31405617	rs2596466	C	0.312334	0.00934579	0.00381373	0.0289916	0.342741	0.192599	0.52065
6	31470271	rs9267401	T	0.203892	0.593458	0.537226	0.646982	0.25796	0.13372	0.41872
6	31472821	rs4713470	T	0.231699	0.574766	0.518454	0.628913	0.223298	0.08514	0.421226
6	31503698	rs929138	C	0.263189	0.341121	0.290427	0.396419	0.0506041	0.00504	0.179575
6	31518354	rs2523500	G	0.245529	0.439252	0.384692	0.495573	0.142264	0.04896	0.294666
6	31708328	rs2075789	T	0.293551	0.0373832	0.0220089	0.0661348	0.382635	0.22726	0.555191
6	31731881	rs6905572	T	0.265355	0.0654206	0.0434944	0.0999251	0.38866	0.23038	0.565467
6	31819376	rs574914	A	0.220681	0.154206	0.118615	0.199813	0.480972	0.29662	0.670162
6	31934372	rs454212	T	0.201878	0.205607	0.164561	0.255182	0	0	0.0997675
6	32109979	rs204999	G	0.21175	0.345794	0.294863	0.401194	0.054753	0.0052	0.191818
6	32120715	rs1053924	C	0.221723	0.742991	0.690555	0.788387	0.401621	0.21367	0.610385
6	32145707	rs2269423	C	0.2475	0.724299	0.671048	0.771052	0.325216	0.1488	0.545608
6	32190217	rs915895	C	0.24822	0.331776	0.281573	0.386853	0.0506702	0.00504	0.179519
6	32195251	rs9267853	C	0.2475	0.724299	0.671048	0.771052	0.312075	0.14651	0.518987
6	32330695	rs6457553	G	0.224437	0.130841	0.0982027	0.174171	0.470761	0.308923	0.63792
6	32377539	rs9268507	A	0.23191	0.429907	0.375617	0.486227	0.0951035	0.01148	0.292413
6	32576795	rs9271117	T	0.341148	0.691589	0.637165	0.740462	0.217225	0.0797173	0.42416
6	32583255	rs13208475	T	0.211268	0.214953	0.173043	0.265122	0	0	0.122073
6	32590463	rs9271568	A	0.253521	0.257009	0.211613	0.309445	0	0	0.147896
6	32663851	snp_6_32663851	C	0.252829	0.490654	0.434951	0.546628	0.154579	0.0570279	0.3053
6	32671248	rs1794275	G	0.230894	0.808411	0.759796	0.848093	0.459338	0.295275	0.63203
6	32682402	rs3997849	T	0.301351	0.38785	0.335029	0.443921	0.0558903	0.00408	0.199641
6	32700083	rs2858884	C	0.201878	0.205607	0.164561	0.255182	0	0	0.128032
6	32723917	rs7756516	C	0.273669	0.476636	0.421186	0.532762	0.118163	0.03034	0.280551
6	32759335	rs2621383	C	0.206154	0.401869	0.348513	0.458069	0.104563	0.0259	0.255023
6	32763514	rs2857151	A	0.209635	0.359813	0.308203	0.415485	0.110371	0.02664	0.268546
6	32816054	rs735883	A	0.253092	0.378505	0.326066	0.434463	0.0835951	0.01922	0.210631
6	32817774	rs2395269	G	0.225277	0.0981308	0.0702949	0.137603	0.447788	0.2618	0.644809
6	32830568	rs9276826	G	0.312516	0.0934579	0.0663869	0.1323	0.499886	0.310729	0.68952
6	32970450	rs206762	A	0.224381	0.616822	0.560805	0.669455	0.235617	0.08722	0.449704
6	33037557	rs1042177	T	0.215962	0.219626	0.177296	0.270079	0	0	0.108213
6	33041176	rs1431400	T	0.248826	0.252336	0.207297	0.304551	0	0	0.112614
6	33045558	rs3135021	G	0.233743	0.724299	0.671048	0.771052	0.362071	0.1963	0.555305
6	33053396	rs9277465	G	0.223805	0.308411	0.259538	0.362835	0.056125	0.00536	0.197052
6	33282002	rs3106189	C	0.295648	0.509346	0.453372	0.565049	0.103828	0.01875	0.268518
6	44080385	rs9357430	C	0.20567	0.556075	0.499761	0.610763	0.24789	0.11826	0.419698
6	44541885	rs326797	C	0.203765	0.574766	0.518454	0.628913	0.219342	0.0824474	0.42195
6	47033380	rs1226536	G	0.264814	0.738318	0.685667	0.784064	0.345012	0.1785	0.5446
6	47270665	rs10948345	T	0.297341	0.378505	0.326066	0.434463	0.0579675	0.00559625	0.204
6	48282817	rs543079	C	0.233536	0.794393	0.744818	0.835439	0.412521	0.230082	0.6145
6	48945518	rs7774112	T	0.233815	0.392523	0.339519	0.448642	0.0651783	0.0072	0.223819
6	48984745	rs12215635	A	0.20879	0.579439	0.523139	0.633437	0.265046	0.12782	0.443204
6	57363448	rs1358815	T	0.350603	0.588785	0.532525	0.642472	0.207018	0.0748	0.403753
6	71117655	rs1075262	G	0.311738	0.607477	0.551358	0.660481	0.206146	0.0869	0.377361
6	74450775	rs2351311	C	0.238168	0.542056	0.485793	0.5971	0.17105	0.06084	0.344762
6	74961807	rs1319623	C	0.227786	0.528037	0.471869	0.583393	0.219065	0.10336	0.375982
6	79267481	rs623155	C	0.218008	0.523364	0.467238	0.578814	0.205909	0.0869	0.37737
6	80147225	rs10755387	G	0.264279	0.495327	0.439549	0.551241	0.134166	0.03476	0.315389
6	84349538	rs217326	C	0.22412	0.434579	0.380152	0.490902	0.129025	0.04422	0.268022
6	88338373	rs9444529	G	0.265841	0.397196	0.344013	0.453358	0.0840452	0.02046	0.210008
6	89927407	rs9294425	G	0.225053	0.705607	0.651648	0.75361	0.334614	0.16744	0.537769
6	89930208	rs914479	T	0.206913	0.686916	0.63235	0.736067	0.377196	0.210331	0.56447
6	91035141	rs78543059	T	0.201376	0.546729	0.490445	0.601659	0.190802	0.0680774	0.38097
6	98937146	rs2213553	G	0.206573	0.21028	0.168798	0.260156	0	0	0.11479
6	113769467	rs10484459	G	0.360254	0.509346	0.453372	0.565049	0.122496	0.0315	0.291343
6	116597724	rs10484838	G	0.228964	0.462617	0.407464	0.518853	0.1409	0.0380228	0.32805
6	132532548	rs1406939	C	0.223922	0.714953	0.661335	0.762344	0.354845	0.21356	0.51681
6	135498252	rs1320961	T	0.28169	0.285047	0.237656	0.338665	0	0	0.0945297
6	137489626	rs9376263	T	0.263203	0.443925	0.389237	0.500239	0.0901528	0.00996	0.292676
6	147934947	rs9377063	A	0.203913	0.345794	0.294863	0.401194	0.11308	0.0285096	0.27288
6	152009638	rs2941740	A	0.297396	0.579439	0.523139	0.633437	0.176454	0.06241	0.351704
6	154728533	rs9479836	T	0.316192	0.565421	0.509098	0.619848	0.115789	0.0285	0.279795
6	160800312	rs2457555	C	0.246022	0.794393	0.744818	0.835439	0.449114	0.2475	0.659469
6	162193557	rs6923728	C	0.204026	0.411215	0.357528	0.467475	0.156468	0.05475	0.318153
6	167557034	rs11575088	C	0.208664	0.757009	0.70526	0.801313	0.465679	0.2952	0.639621
6	170806448	rs2345141	G	0.21606	0.738318	0.685667	0.784064	0.40002	0.21976	0.601387
7	972753	rs3779608	A	0.246088	0.556075	0.499761	0.610763	0.161101	0.04214	0.369294
7	2432143	rs7803015	A	0.240791	0.864486	0.820672	0.897743	0.465286	0.267	0.670886
7	6869304	rs10265409	T	0.304392	0.504673	0.448759	0.560451	0.113082	0.0259	0.277136
7	11083597	rs10236024	A	0.228423	0.584112	0.52783	0.637957	0.243201	0.1208	0.40248
7	12193432	rs114945094	A	0.238395	0.481308	0.425769	0.537389	0.134074	0.03542	0.31009
7	13887788	rs17167575	C	0.220854	0.640187	0.584515	0.691797	0.26624	0.10212	0.492261
7	14312040	rs79248567	G	0.212416	0.584112	0.52783	0.637957	0.220879	0.09477	0.397045
7	17208233	rs76777409	T	0.208223	0.0841121	0.0586427	0.121622	0.32529	0.14725	0.550155
7	18994192	rs10486329	A	0.24648	0.593458	0.537226	0.646982	0.230045	0.10044	0.40683
7	20792107	rs2528800	T	0.229209	0.378505	0.326066	0.434463	0.100632	0.0262177	0.24564
7	22347861	rs10499552	A	0.239843	0.0327103	0.0186474	0.0602816	0.317378	0.1566	0.515046
7	29642352	rs823361	T	0.265841	0.397196	0.344013	0.453358	0.0889177	0.01885	0.22555
7	31464032	rs6462276	C	0.225385	0.107477	0.0781755	0.148145	0.459002	0.25192	0.675726
7	38227124	rs12669726	C	0.221723	0.742991	0.690555	0.788387	0.401022	0.210311	0.61442
7	46720721	rs856568	T	0.244131	0.247664	0.202988	0.299649	0	0	0.1214
7	57503666	rs13233773	G	0.251634	0.67757	0.622737	0.727259	0.322453	0.17235	0.502384
7	65662761	rs6460279	C	0.350214	0.607477	0.551358	0.660481	0.166431	0.0459901	0.3741
7	65836094	rs1643394	A	0.291505	0.607477	0.551358	0.660481	0.206313	0.0757946	0.40068
7	105898630	rs3801268	C	0.267141	0.654206	0.598806	0.705137	0.290936	0.13083	0.495111
7	107443386	rs4730268	C	0.214232	0.841121	0.795099	0.877263	0.488391	0.30496	0.675702
7	109213718	rs10499979	A	0.215537	0.528037	0.471869	0.583393	0.178135	0.04928	0.3951
7	112092857	rs6966318	T	0.234742	0.238318	0.194393	0.289824	0	0	0.108699
7	121002188	rs2536167	C	0.250314	0.864486	0.820672	0.897743	0.492618	0.324821	0.66368
7	125467489	rs725090	C	0.239707	0.457944	0.4029	0.514207	0.120446	0.03075	0.288133
7	134426734	rs11771919	G	0.227625	0.663551	0.608361	0.714003	0.298535	0.156921	0.47397
7	136632003	rs1424543	C	0.263649	0.420561	0.366563	0.476861	0.0676007	0.0073	0.228497
7	141958875	rs7796752	T	0.271621	0.635514	0.579763	0.687339	0.231216	0.0878721	0.435
7	141977196	rs4019389	A	0.273926	0.635514	0.579763	0.687339	0.274637	0.12354	0.471218
7	141991302	rs3734921	C	0.225943	0.771028	0.720033	0.814171	0.390825	0.2247	0.576483
7	141994541	rs4236475	C	0.2492	0.635514	0.579763	0.687339	0.265597	0.1312	0.43719
7	147213472	rs851832	C	0.241598	0.705607	0.651648	0.75361	0.358077	0.197136	0.54504
7	147708637	rs719311	T	0.231786	0.0420561	0.0254481	0.0719094	0.339511	0.171226	0.54236
7	148064886	rs1637864	G	0.376752	0.82243	0.774861	0.860659	0.341461	0.17148	0.5474
7	156767075	rs7796704	C	0.223077	0.672897	0.617939	0.722846	0.299592	0.11685	0.541267
7	157260190	rs6459788	G	0.279265	0.565421	0.509098	0.619848	0.177016	0.051489	0.3808
8	1255164	rs6558441	A	0.324342	0.476636	0.421186	0.532762	0.0626472	0.00432	0.220033
8	2599496	rs36044470	C	0.453884	0.593458	0.537226	0.646982	0.116635	0.0296	0.280075
8	4851787	rs3860871	G	0.201177	0.299065	0.250767	0.353186	0.0678284	0.0073	0.231363
8	8123457	rs951701	G	0.206573	0.21028	0.168798	0.260156	0	0	0.13166
8	9294800	rs11992853	C	0.242266	0.331776	0.281573	0.386853	0.0634548	0.00639	0.218062
8	11423142	rs12541802	G	0.203377	0.364486	0.312661	0.420237	0.0818033	0.0198	0.203812
8	16890224	rs7011678	T	0.238461	0.313084	0.263933	0.36765	0.0484135	0.00488	0.172046
8	18691956	rs747555	G	0.238759	0.397196	0.344013	0.453358	0.0789157	0.009	0.251212
8	19017935	rs605901	C	0.473795	0.728972	0.675914	0.775396	0.141808	0.0369	0.331742
8	21950829	rs2170865	T	0.271364	0.0233645	0.0122218	0.0482731	0.340189	0.18313	0.525325
8	28099383	rs9886609	A	0.214073	0.299065	0.250767	0.353186	0.0512861	0.00512	0.182791
8	29226940	rs480951	G	0.209275	0.369159	0.317124	0.424985	0.116484	0.027846	0.28275
8	51473528	rs1351482	G	0.243637	0.32243	0.272741	0.377263	0.0495798	0.00496	0.176118
8	52931858	rs192392	A	0.309431	0.401869	0.348513	0.458069	0.0657701	0.0072	0.225585
8	58717309	rs997612	G	0.20515	0.425234	0.371087	0.481546	0.125047	0.03157	0.297744
8	64382435	rs1019879	G	0.237799	0.859813	0.81553	0.893674	0.454008	0.27564	0.643378
8	71977959	rs10504492	C	0.216764	0.46729	0.412033	0.523494	0.142824	0.0497	0.293614
8	74066179	rs2383876	T	0.210794	0.635514	0.579763	0.687339	0.29671	0.157702	0.46838
8	78507162	rs406965	C	0.312007	0.579439	0.523139	0.633437	0.166566	0.06816	0.313663
8	79136965	rs1835478	T	0.283192	0.088785	0.0625023	0.126974	0.418193	0.2408	0.614289
8	83198773	rs1382614	G	0.285769	0.415888	0.362043	0.47217	0.0991656	0.02448	0.242299
8	89926579	rs10504869	C	0.352336	0.742991	0.690555	0.788387	0.291418	0.13172	0.496158
8	93238888	rs10504914	A	0.240267	0.336449	0.285997	0.391639	0.0641173	0.00365	0.225691
8	93607182	rs9297911	C	0.236143	0.700935	0.646814	0.749233	0.346597	0.189274	0.53026
8	94091569	rs175925	C	0.338536	0.640187	0.584515	0.691797	0.209762	0.08927	0.379395
8	96517498	rs9297960	C	0.27158	0.0934579	0.0663869	0.1323	0.491801	0.301528	0.68472
8	110270695	rs1458926	C	0.201179	0.733645	0.680787	0.779733	0.398525	0.231381	0.58426
8	120911645	rs6993797	A	0.21134	0.584112	0.52783	0.637957	0.240344	0.1136	0.410005
8	120969685	rs9297608	C	0.204484	0.280374	0.233299	0.333812	0.049696	0.00517376	0.17732
8	130022376	rs10505534	G	0.212255	0.691589	0.637165	0.740462	0.344465	0.186075	0.53096
8	134883783	rs6471160	T	0.215537	0.528037	0.471869	0.583393	0.171205	0.04611	0.383307
8	135149933	rs7012406	T	0.223593	0.429907	0.375617	0.486227	0.123525	0.03192	0.293511
8	143762135	rs2920279	A	0.311201	0.523364	0.467238	0.578814	0.119941	0.0304	0.288417
8	144992862	rs7819099	G	0.20217	0.476636	0.421186	0.532762	0.122679	0.03192	0.29107
8	145654794	rs3862193	G	0.249266	0.509346	0.453372	0.565049	0.168957	0.07029	0.316002
9	906031	rs7468940	C	0.294393	0.0700935	0.0472331	0.105398	0.416476	0.21544	0.64229
9	3050492	rs3904466	A	0.211102	0.602804	0.546642	0.655987	0.248039	0.1075	0.440284
9	4645935	rs301468	G	0.257044	0.626168	0.570273	0.678407	0.248182	0.12704	0.404873
9	5811631	rs10491559	T	0.239404	0.728972	0.675914	0.775396	0.336581	0.16835	0.538758
9	7501531	rs12347760	G	0.210107	0.0700935	0.0472331	0.105398	0.344872	0.173151	0.55428
9	8166523	snp_9_8166523	G	0.277889	0.35514	0.303751	0.410726	0.0535645	0.00576	0.188286
9	8416157	rs3847294	T	0.207798	0.5	0.444152	0.555848	0.183729	0.0644005	0.36982
9	9790306	rs2147070	G	0.294408	0.0841121	0.0586427	0.121622	0.467474	0.29992	0.640283
9	12589192	rs5004705	C	0.385626	0.640187	0.584515	0.691797	0.173266	0.06162	0.34887
9	12748234	rs10756405	A	0.207381	0.579439	0.523139	0.633437	0.239204	0.10332	0.425083
9	12761819	rs7030485	A	0.318529	0.560748	0.504427	0.615308	0.159952	0.03784	0.370077
9	26099466	rs1343975	C	0.243788	0.67757	0.622737	0.727259	0.29438	0.15442	0.468259
9	28772700	rs824248	A	0.210887	0.780374	0.729921	0.822704	0.472611	0.30153	0.64928
9	29354639	rs1929829	C	0.204436	0.742991	0.690555	0.788387	0.449555	0.2721	0.633029
9	31193969	rs10511877	C	0.239437	0.242991	0.198687	0.29474	0	0	0.135654
9	32453119	rs10970985	C	0.228302	0.369159	0.317124	0.424985	0.0995153	0.0252342	0.24412
9	35055669	rs595429	T	0.26083	0.434579	0.380152	0.490902	0.123742	0.0418701	0.2607
9	73578526	rs1337022	C	0.210455	0.331776	0.281573	0.386853	0.046563	0.00472	0.166163
9	74599715	rs7045421	C	0.256862	0.425234	0.371087	0.481546	0.134153	0.03476	0.315205
9	92723877	rs721833	C	0.264908	0.481308	0.425769	0.537389	0.126063	0.03234	0.299973
9	96897033	rs2398901	G	0.308018	0.906542	0.8677	0.933613	0.500403	0.28976	0.711154
9	98259703	rs10512248	T	0.25498	0.733645	0.680787	0.779733	0.319606	0.181317	0.48494
9	101220651	rs1930419	C	0.238168	0.542056	0.485793	0.5971	0.190431	0.0799662	0.35264
9	105107556	rs2417359	A	0.211982	0.485981	0.430358	0.542011	0.118777	0.02888	0.287287
9	115091259	rs946816	T	0.248826	0.252336	0.207297	0.304551	0	0	0.15062
9	119487330	rs756118	C	0.226617	0.476636	0.421186	0.532762	0.125956	0.04356	0.262786
9	122723793	snp_9_122723793	A	0.253521	0.257009	0.211613	0.309445	0	0	0.109573
9	130168867	rs4837150	G	0.20376	0.635514	0.579763	0.687339	0.307003	0.152622	0.49984
9	130221698	rs2488899	A	0.206027	0.598131	0.541931	0.651487	0.228104	0.09794	0.410811
9	130557580	rs4837182	G	0.271934	0.439252	0.384692	0.495573	0.0718669	0.0075	0.242148
9	138005599	rs10858337	A	0.210825	0.163551	0.126871	0.209978	0.494894	0.329944	0.66117
9	139316601	rs10870165	C	0.228148	0.616822	0.560805	0.669455	0.308372	0.171718	0.47412
10	2753160	rs1004708	C	0.232798	0.303738	0.255149	0.358014	0.0473024	0.0048	0.168308
10	3658919	rs705469	C	0.237293	0.350467	0.299304	0.405963	0.0869907	0.00984	0.284546
10	12395832	rs2801500	C	0.253891	0.621495	0.565537	0.673934	0.268571	0.126878	0.45108
10	19861290	rs7082385	T	0.247177	0.359813	0.308203	0.415485	0.0762442	0.0078	0.255127
10	23710203	rs4748883	T	0.229935	0.350467	0.299304	0.405963	0.0843615	0.02074	0.20975
10	25028792	rs1414459	A	0.253116	0.336449	0.285997	0.391639	0.0594878	0.00612	0.206749
10	33038414	rs2504335	A	0.217721	0.509346	0.453372	0.565049	0.143654	0.0381584	0.33615
10	43575625	rs1864410	G	0.211367	0.813084	0.764807	0.852291	0.456126	0.28208	0.637614
10	45760573	rs10900192	A	0.29693	0.406542	0.353018	0.462774	0.0836492	0.00972	0.275678
10	57998874	rs2435856	T	0.210804	0.107477	0.0781755	0.148145	0.39584	0.21646	0.597927
10	58541436	rs10509060	C	0.279265	0.565421	0.509098	0.619848	0.144028	0.0378897	0.33456
10	59589256	rs11005960	C	0.260869	0.53271	0.476506	0.587967	0.155435	0.0549771	0.318
10	67154320	rs1394333	T	0.259218	0.626168	0.570273	0.678407	0.289059	0.151625	0.461
10	69921733	rs2255136	T	0.262048	0.373832	0.321593	0.429727	0.0783379	0.0079	0.261708
10	81516756	rs7916350	G	0.262078	0.457944	0.4029	0.514207	0.0810856	0.0081	0.272229
10	84649471	rs963096	G	0.21557	0.490654	0.434951	0.546628	0.157792	0.05964	0.307258
10	90981561	rs10509568	A	0.333817	0.869159	0.825829	0.901797	0.454701	0.279696	0.6384
10	92721005	rs201419961	A	0.256678	0.742991	0.690555	0.788387	0.330781	0.16471	0.534066
10	92869554	rs10509618	C	0.28475	0.0934579	0.0663869	0.1323	0.484468	0.31972	0.651217
10	107846766	rs655233	G	0.284198	0.523364	0.467238	0.578814	0.165086	0.0600343	0.33136
10	113335548	rs7098270	C	0.318529	0.560748	0.504427	0.615308	0.155289	0.0408	0.35644
10	118148634	rs7071948	G	0.263591	0.0747664	0.0510059	0.110837	0.402991	0.23112	0.595554
10	124327971	rs2981778	A	0.243067	0.383178	0.330545	0.439195	0.0576292	0.00536	0.201381
10	127846177	rs1676728	G	0.215904	0.621495	0.565537	0.673934	0.299296	0.16228	0.465698
10	132163984	rs359110	C	0.219659	0.686916	0.63235	0.736067	0.344496	0.17381	0.546348
10	133924005	rs56460331	C	0.228882	0.38785	0.335029	0.443921	0.108239	0.0264382	0.26496
11	5465397	rs10500639	A	0.225352	0.228972	0.185829	0.279967	0	0	0.115117
11	7328696	rs10500692	C	0.20575	0.71028	0.656488	0.75798	0.361402	0.188608	0.56146
11	8385079	rs67950878	A	0.24806	0.0794393	0.0548099	0.116244	0.404413	0.220843	0.61078
11	11024584	rs7928255	A	0.228399	0.448598	0.393786	0.5049	0.0952825	0.02278	0.236236
11	17260918	rs10832750	A	0.254691	0.663551	0.608361	0.714003	0.2529	0.109541	0.4472
11	18135997	rs1399025	G	0.290769	0.420561	0.366563	0.476861	0.0547052	0.00576	0.189982
11	19451505	rs10500847	A	0.215962	0.219626	0.177296	0.270079	0	0	0.124327
11	21735825	rs2199232	C	0.207381	0.579439	0.523139	0.633437	0.250007	0.1088	0.441051
11	21752558	rs1459874	T	0.258019	0.570093	0.513773	0.624383	0.224808	0.0974601	0.40176
11	22108687	rs1902842	T	0.216062	0.728972	0.675914	0.775396	0.433181	0.238218	0.64074
11	22400480	rs12420269	G	0.214157	0.373832	0.321593	0.429727	0.0636063	0.00648	0.219449
11	22439713	rs10500926	C	0.206469	0.808411	0.759796	0.848093	0.449454	0.26552	0.644502
11	22532009	rs11026600	C	0.247124	0.771028	0.720033	0.814171	0.415121	0.232615	0.61543
11	25226777	rs7478871	C	0.20515	0.425234	0.371087	0.481546	0.178292	0.0643516	0.3568
11	25237942	rs11028518	G	0.207815	0.733645	0.680787	0.779733	0.391546	0.232213	0.5681
11	29797598	rs927457	A	0.249626	0.523364	0.467238	0.578814	0.169477	0.0709923	0.31737
11	30191237	rs7128357	T	0.228882	0.38785	0.335029	0.443921	0.0618415	0.00639	0.214137
11	34437121	rs2420399	G	0.224297	0.373832	0.321593	0.429727	0.0622812	0.0069	0.212362
11	44549826	rs1346671	A	0.220657	0.224299	0.181558	0.275027	0	0	0.104655
11	47423553	rs4752832	A	0.252074	0.341121	0.290427	0.396419	0.0581951	0.00483	0.205311
11	48518893	rs7395662	G	0.217694	0.668224	0.613147	0.718427	0.312628	0.141276	0.53289
11	56963382	rs10501364	C	0.209275	0.369159	0.317124	0.424985	0.0715018	0.0075	0.241113
11	57381989	rs4926	A	0.236427	0.303738	0.255149	0.358014	0.0412002	0.0028	0.152093
11	60711887	rs3016367	G	0.238646	0.495327	0.439549	0.551241	0.156769	0.0561127	0.3195
11	61547237	rs108499	C	0.230596	0.71028	0.656488	0.75798	0.340137	0.1729	0.540176
11	61663691	rs174468	A	0.268253	0.448598	0.393786	0.5049	0.0705949	0.00684	0.240761
11	69874267	rs11237181	T	0.295775	0.299065	0.250767	0.353186	0	0	0.138014
11	83241123	rs67554844	G	0.231158	0.0046729	0.00165533	0.0218733	0.258948	0.12546	0.432927
11	85964627	rs7942971	T	0.207002	0.439252	0.384692	0.495573	0.163969	0.05776	0.330117
11	89872686	rs2187318	C	0.24822	0.331776	0.281573	0.386853	0.0497035	0.00271043	0.1824
11	89939569	rs723715	C	0.226386	0.359813	0.308203	0.415485	0.0588862	0.00603	0.203774
11	101517377	rs2154998	T	0.314554	0.317757	0.268334	0.37246	0	0	0.163388
11	104932526	rs1699086	T	0.349255	0.626168	0.570273	0.678407	0.141742	0.0369	0.331803
11	110253598	rs12799432	C	0.286025	0.817757	0.769829	0.85648	0.402084	0.19206	0.639412
11	110631826	rs10488724	A	0.358249	0.88785	0.846615	0.917854	0.464787	0.296246	0.63986
11	110634145	rs889889	G	0.330568	0.808411	0.759796	0.848093	0.373433	0.20758	0.561023
11	114269266	rs3891584	T	0.20217	0.476636	0.421186	0.532762	0.222871	0.0951628	0.40262
11	130755998	rs2155752	C	0.305707	0.598131	0.541931	0.651487	0.139829	0.04828	0.290176
12	5238215	rs501004	A	0.245356	0.799065	0.749801	0.839666	0.43033	0.2304	0.646076
12	11324364	rs1047712	A	0.263099	0.626168	0.570273	0.678407	0.263868	0.11176	0.467487
12	14232033	rs10772725	T	0.233049	0.766355	0.715101	0.809893	0.424887	0.2513	0.609577
12	14863840	rs10846040	C	0.208088	0.514019	0.457989	0.569642	0.22413	0.0988084	0.39852
12	16864704	rs403276	A	0.329662	0.504673	0.448759	0.560451	0.0787415	0.00869	0.262421
12	18393644	rs3924766	C	0.20515	0.425234	0.371087	0.481546	0.114015	0.02812	0.275392
12	21025866	rs2417939	A	0.281628	0.0794393	0.0548099	0.116244	0.435962	0.2812	0.600491
12	21027459	rs10492339	G	0.241336	0.0794393	0.0548099	0.116244	0.43168	0.26318	0.610634
12	21028093	rs3829311	C	0.454623	0.864486	0.820672	0.897743	0.322689	0.148834	0.53912
12	25286052	snp_12_25286052	T	0.211195	0.714953	0.661335	0.762344	0.374392	0.200134	0.57329
12	45072343	rs2122530	G	0.239437	0.242991	0.198687	0.29474	0	0	0.120568
12	48933233	rs11168618	C	0.232893	0.602804	0.546642	0.655987	0.255634	0.11424	0.442029
12	52441484	rs744690	G	0.201878	0.205607	0.164561	0.255182	0	0	0.0891709
12	58947891	rs3847752	G	0.200999	0.266355	0.220267	0.319213	0.0370819	0.00208	0.139434
12	70463352	rs2118431	G	0.23571	0.485981	0.430358	0.542011	0.160299	0.0425	0.364896
12	70990054	rs2465811	T	0.239404	0.728972	0.675914	0.775396	0.383928	0.20504	0.586709
12	78959427	rs10506787	G	0.210913	0.308411	0.259538	0.362835	0.0628881	0.00639	0.217139
12	81061738	rs1920445	G	0.239065	0.38785	0.335029	0.443921	0.0544481	0.00585	0.190374
12	81130906	rs61047736	G	0.258016	0.341121	0.290427	0.396419	0.0571894	0.00603	0.199674
12	81583449	rs1316810	A	0.385166	0.588785	0.532525	0.642472	0.163547	0.05775	0.3316
12	83348627	rs1796188	C	0.25141	0.700935	0.646814	0.749233	0.323693	0.1602	0.524304
12	86477341	rs952851	C	0.207942	0.509346	0.453372	0.565049	0.186103	0.078	0.34326
12	88618152	rs78752894	T	0.2471	0.71028	0.656488	0.75798	0.315585	0.144062	0.53475
12	91234552	rs10859063	T	0.228428	0.714953	0.661335	0.762344	0.342091	0.19513	0.512444
12	91811446	rs7310928	G	0.201619	0.682243	0.62754	0.731666	0.290393	0.1408	0.482197
12	102094940	rs1073083	T	0.206573	0.21028	0.168798	0.260156	0	0	0.102518
12	103271768	rs10778207	T	0.244131	0.247664	0.202988	0.299649	0	0	0.148068
12	108517253	rs11113745	T	0.308487	0.700935	0.646814	0.749233	0.263519	0.12792	0.438919
12	114524516	rs2384351	A	0.276995	0.280374	0.233299	0.333812	0	0	0.121338
12	114588278	rs4767227	A	0.268595	0.471963	0.416607	0.528131	0.119004	0.0311827	0.28425
12	115437252	rs2021784	T	0.24852	0.327103	0.277154	0.382061	0.0511392	0.00504	0.180264
12	124197280	rs66647364	C	0.248964	0.397196	0.344013	0.453358	0.0953742	0.02345	0.234974
12	127702143	rs7299382	T	0.216691	0.401869	0.348513	0.458069	0.100976	0.02516	0.245701
12	131809436	rs4460893	A	0.328194	0.462617	0.407464	0.518853	0.108066	0.02448	0.265154
13	19513514	rs9510713	C	0.218936	0.303738	0.255149	0.358014	0.0578619	0.00536	0.202084
13	20355240	rs111322180	T	0.277606	0.0794393	0.0548099	0.116244	0.406445	0.2507	0.578265
13	21907253	rs261726	T	0.213404	0.397196	0.344013	0.453358	0.0862777	0.00972	0.279038
13	23444288	rs9580453	C	0.235254	0.565421	0.509098	0.619848	0.191245	0.0710983	0.3726
13	25064099	rs56071500	T	0.202752	0.0654206	0.0434944	0.0999251	0.414428	0.25532	0.583856
13	35273423	rs2292247	T	0.268253	0.448598	0.393786	0.5049	0.0795891	0.008	0.266398
13	46190337	rs7996544	A	0.202802	0.308411	0.259538	0.362835	0.070518	0.0075	0.239106
13	55074317	rs1935161	A	0.46126	0.621495	0.565537	0.673934	0.0810575	0.008	0.269357
13	56149195	rs639848	A	0.276336	0.775701	0.724973	0.818442	0.360147	0.198558	0.54756
13	56149378	rs10507601	G	0.247067	0.0560748	0.0361324	0.0888632	0.338182	0.16928	0.543347
13	63645258	rs3106411	A	0.246074	0.457944	0.4029	0.514207	0.148782	0.0678	0.267185
13	68105763	snp_13_68105763	C	0.207381	0.579439	0.523139	0.633437	0.261992	0.127363	0.43907
13	76856584	rs1164512	C	0.21729	0.53271	0.476506	0.587967	0.216437	0.0928	0.389463
13	77181762	rs928079	C	0.359052	0.602804	0.546642	0.655987	0.164013	0.05775	0.333219
13	83323250	rs7321160	G	0.251268	0.560748	0.504427	0.615308	0.21935	0.0824873	0.42195
13	85088566	rs9319052	T	0.206573	0.21028	0.168798	0.260156	0	0	0.142557
13	85982960	rs1331547	A	0.204605	0.46729	0.412033	0.523494	0.146483	0.04736	0.306744
13	86552047	rs7987865	C	0.231285	0.364486	0.312661	0.420237	0.0564938	0.00594	0.197016
13	87552717	rs9561105	G	0.214663	0.0654206	0.0434944	0.0999251	0.35421	0.19974	0.534497
13	90720423	rs1388186	T	0.204669	0.64486	0.589274	0.696249	0.310515	0.14105	0.52406
13	102236780	rs4772392	T	0.263663	0.504673	0.448759	0.560451	0.146571	0.0512174	0.30222
13	103928007	rs1529276	A	0.228732	0.303738	0.255149	0.358014	0.052668	0.00512	0.185043
13	104831316	rs7994314	C	0.241598	0.705607	0.651648	0.75361	0.335499	0.1683	0.535722
13	108522895	rs816958	A	0.238646	0.495327	0.439549	0.551241	0.164084	0.05776	0.331223
13	112985041	rs9604296	C	0.249101	0.836449	0.790022	0.873129	0.45885	0.275283	0.65192
14	24805463	rs3212254	T	0.215895	0.0420561	0.0254481	0.0719094	0.281366	0.125062	0.49049
14	25888706	rs2754085	A	0.223008	0.528037	0.471869	0.583393	0.194179	0.07209	0.37466
14	31386219	rs9322865	A	0.201619	0.682243	0.62754	0.731666	0.326564	0.16732	0.51917
14	31750697	rs956810	A	0.256057	0.827103	0.779904	0.864827	0.455965	0.297136	0.6219
14	32342302	rs10483391	T	0.259214	0.121495	0.0901406	0.163812	0.499436	0.2888	0.710099
14	32355076	rs6571481	G	0.374484	0.53271	0.476506	0.587967	0.0799605	0.00869	0.264591
14	46711484	rs860856	T	0.241891	0.411215	0.357528	0.467475	0.0760135	0.00702	0.255908
14	53707066	rs719588	C	0.239437	0.242991	0.198687	0.29474	0	0	0.0959326
14	64830017	rs1256101	C	0.225475	0.5	0.444152	0.555848	0.19425	0.0824074	0.3572
14	68066949	rs11547225	A	0.236427	0.303738	0.255149	0.358014	0.0428561	0.00310756	0.15789
14	71584473	rs221923	T	0.268253	0.448598	0.393786	0.5049	0.147293	0.03772	0.341314
14	74098590	rs72719675	A	0.206573	0.21028	0.168798	0.260156	0	0	0.0825141
14	77426077	rs12889775	T	0.257295	0.528037	0.471869	0.583393	0.18851	0.06804	0.371494
14	81497467	rs2300526	G	0.225352	0.228972	0.185829	0.279967	0	0	0.124326
14	95500324	rs8022949	A	0.223008	0.528037	0.471869	0.583393	0.211214	0.0892328	0.3864
14	101518910	rs4906032	A	0.22119	0.724299	0.671048	0.771052	0.386972	0.22898	0.560935
15	28328485	rs56839008	T	0.201878	0.205607	0.164561	0.255182	0	0	0.111862
15	33151410	rs10519757	T	0.223961	0.383178	0.330545	0.439195	0.128974	0.03311	0.304179
15	35608732	rs318360	T	0.204772	0.35514	0.303751	0.410726	0.114544	0.02774	0.276901
15	41623368	rs10518717	C	0.274319	0.752336	0.700351	0.797012	0.334554	0.18458	0.512693
15	45629855	rs7183946	G	0.339547	0.728972	0.675914	0.775396	0.347745	0.18661	0.532707
15	47185939	rs7172518	G	0.276606	0.378505	0.326066	0.434463	0.0691941	0.0074	0.236044
15	51653119	rs12148477	G	0.223961	0.383178	0.330545	0.439195	0.0625364	0.00581482	0.21888
15	56087872	rs748029	C	0.204052	0.672897	0.617939	0.722846	0.324363	0.190839	0.4816
15	58549978	rs34890778	G	0.486063	0.556075	0.499761	0.610763	0.0563085	0.00594	0.196653
15	63333724	rs3809566	G	0.256695	0.728972	0.675914	0.775396	0.376812	0.209783	0.56536
15	67762056	rs4776361	A	0.21417	0.28972	0.24202	0.343512	0.0462397	0.003	0.168241
15	70756026	rs4594210	T	0.216618	0.350467	0.299304	0.405963	0.0977766	0.0253665	0.23852
15	75114322	rs11636952	C	0.236933	0.607477	0.551358	0.660481	0.216596	0.101651	0.37468
15	78783277	rs11858836	G	0.296479	0.560748	0.504427	0.615308	0.170644	0.04611	0.384411
15	90420673	rs12440156	G	0.201177	0.299065	0.250767	0.353186	0.0688982	0.0074	0.235155
15	93438609	rs1992283	G	0.219286	0.299065	0.250767	0.353186	0.0525618	0.00504	0.184484
15	98885388	rs749230	A	0.205799	0.602804	0.546642	0.655987	0.267775	0.10738	0.484248
15	101663825	rs10902595	T	0.20152	0.556075	0.499761	0.610763	0.258753	0.13272	0.420271
16	7508958	rs726475	C	0.207466	0.0140187	0.00637929	0.0356666	0.248014	0.1075	0.441658
16	7706993	rs1024650	G	0.268264	0.738318	0.685667	0.784064	0.317588	0.16738	0.501859
16	20674492	rs151222	C	0.299283	0.046729	0.0289538	0.0776169	0.412329	0.25011	0.58846
16	20781194	rs1027457	A	0.240234	0.088785	0.0625023	0.126974	0.446831	0.2712	0.631701
16	24199300	rs2238494	A	0.206674	0.757009	0.70526	0.801313	0.374088	0.17664	0.605497
16	61723462	rs1896794	A	0.228009	0.827103	0.779904	0.864827	0.477135	0.3137	0.643183
16	78258810	rs2059238	A	0.220657	0.224299	0.181558	0.275027	0	0	0.119228
16	81869054	rs12600281	A	0.207798	0.5	0.444152	0.555848	0.149939	0.03948	0.347345
16	84638029	rs1808568	G	0.248826	0.252336	0.207297	0.304551	0	0	0.104722
16	87735909	rs146231589	T	0.257143	0	0.000238545	0.013837	0.223608	0.09796	0.393053
16	87741662	rs2290019	A	0.232088	0.17757	0.139341	0.225139	0.50031	0.298643	0.7064
17	159851	rs7502120	C	0.324349	0.46729	0.412033	0.523494	0.0697009	0.00781	0.22747
17	6305922	snp_17_6305922	G	0.211268	0.214953	0.173043	0.265122	0	0	0.141935
17	10624390	rs365271	A	0.341869	0.415888	0.362043	0.47217	0.0484288	0.00248	0.176793
17	11324278	rs205044	A	0.305164	0.308411	0.259538	0.362835	0	0	0.126262
17	11324300	rs205045	C	0.229013	0.308411	0.259538	0.362835	0.0473874	0.0048	0.169518
17	19299144	rs1355128	A	0.248179	0.78972	0.739844	0.831202	0.403163	0.20736	0.624481
17	25378127	rs11657456	G	0.238135	0.378505	0.326066	0.434463	0.0553096	0.00594	0.193884
17	30778945	rs118092144	A	0.248743	0.504673	0.448759	0.560451	0.151002	0.05175	0.311785
17	32613132	rs1860184	T	0.209577	0.28972	0.24202	0.343512	0.0542691	0.00585	0.190547
17	39535859	rs2239710	G	0.268396	0.607477	0.551358	0.660481	0.237525	0.08976	0.445401
17	40481529	rs2293152	G	0.202525	0.373832	0.321593	0.429727	0.106056	0.02263	0.264965
17	41466239	rs62080668	T	0.674419	1	0.986163	0.999761	0.296722	0.17984	0.432152
17	43924412	snp_17_43924412	C	0.304749	0.85514	0.810403	0.889591	0.436098	0.2586	0.624637
17	45889840	rs1018903	G	0.229742	0.448598	0.393786	0.5049	0.129504	0.03276	0.307644
17	47080431	rs1994969	T	0.218562	0.439252	0.384692	0.495573	0.135117	0.0477169	0.27744
17	47299789	rs55978930	A	0.225401	0.700935	0.646814	0.749233	0.353936	0.2019	0.528677
17	47402807	rs12940887	C	0.334234	0.663551	0.608361	0.714003	0.253473	0.111146	0.4472
17	47445751	rs2411984	A	0.314554	0.317757	0.268334	0.37246	0	0	0.182136
17	49613785	rs9635759	G	0.271885	0.82243	0.774861	0.860659	0.41652	0.26894	0.574761
17	63207318	rs10514867	T	0.271244	0.121495	0.0901406	0.163812	0.438725	0.282284	0.60642
17	68303286	rs7225313	A	0.208729	0.453271	0.398341	0.509555	0.108869	0.02736	0.264528
17	68427763	rs4141161	A	0.2723	0.275701	0.228948	0.328952	0	0	0.131622
17	71150302	rs9907882	G	0.232088	0.82243	0.774861	0.860659	0.464144	0.2632	0.674084
18	7737601	rs589371	G	0.244715	0.462617	0.407464	0.518853	0.177636	0.0632	0.355129
18	22177459	rs931190	G	0.287623	0.135514	0.102257	0.179328	0.506556	0.317123	0.69658
18	26728774	rs34579348	T	0.257729	0.621495	0.565537	0.673934	0.213662	0.0789854	0.4176
18	31645379	rs7239368	A	0.356454	0.453271	0.398341	0.509555	0.06151	0.0036	0.219899
18	33314352	rs1787227	G	0.224786	0.443925	0.389237	0.500239	0.115151	0.02886	0.27677
18	37315686	rs1398899	T	0.247168	0.336449	0.285997	0.391639	0.0604173	0.00621	0.209961
18	43895790	rs10438966	G	0.238965	0.471963	0.416607	0.528131	0.134411	0.0344	0.317111
18	49319992	rs4316851	G	0.271456	0.0981308	0.0702949	0.137603	0.437712	0.271338	0.6164
18	49502964	rs79355234	C	0.271427	0.0607477	0.0397929	0.0944148	0.411042	0.216738	0.6275
18	59921987	rs9320006	T	0.207397	0.378505	0.326066	0.434463	0.0711605	0.0075	0.238427
18	60029292	rs17069899	A	0.213059	0.373832	0.321593	0.429727	0.0714166	0.01482	0.184751
18	65210775	rs9953551	A	0.206948	0.616822	0.560805	0.669455	0.237323	0.102672	0.4242
18	67020742	rs9961565	C	0.227028	0.397196	0.344013	0.453358	0.079869	0.00912	0.253273
18	70656550	rs8092575	G	0.241477	0.705607	0.651648	0.75361	0.359968	0.18296	0.567328
18	72972998	rs4891250	G	0.202172	0.490654	0.434951	0.546628	0.153253	0.05402	0.311468
18	72973762	rs7240363	G	0.306303	0.495327	0.439549	0.551241	0.101332	0.02484	0.248737
18	76410533	rs2016252	G	0.209371	0.191589	0.151907	0.240204	0.507634	0.317827	0.69844
18	76438079	rs2931051	A	0.232567	0.85514	0.810403	0.889591	0.478865	0.294342	0.66972
18	77209568	rs7242726	C	0.255924	0.38785	0.335029	0.443921	0.0528899	0.00567	0.184704
19	3609251	rs12463077	T	0.22853	0.434579	0.380152	0.490902	0.110414	0.02808	0.267346
19	20470564	rs12462067	A	0.230894	0.808411	0.759796	0.848093	0.479254	0.31274	0.648357
19	29903677	rs12986207	A	0.220657	0.224299	0.181558	0.275027	0	0	0.0960108
19	36929280	rs2967527	A	0.218322	0.401869	0.348513	0.458069	0.0767911	0.0079	0.258994
19	40468256	rs73544000	T	0.205205	0.0373832	0.0220089	0.0661348	0.295899	0.15438	0.468623
19	48737028	rs10418189	C	0.236185	0.714953	0.661335	0.762344	0.328674	0.162997	0.53326
19	52642491	rs2278423	G	0.296961	0.67757	0.622737	0.727259	0.237866	0.104144	0.4242
19	57943697	rs7255035	A	0.203636	0.528037	0.471869	0.583393	0.206601	0.0756	0.401193
19	59006510	rs10415547	T	0.21451	0.364486	0.312661	0.420237	0.101527	0.0224	0.252498
20	1924707	rs13042885	T	0.238322	0.364486	0.312661	0.420237	0.0488031	0.00372	0.175768
20	5574134	rs1983694	C	0.24294	0.696262	0.641986	0.744851	0.326201	0.173657	0.51052
20	5588449	rs238295	G	0.325436	0.700935	0.646814	0.749233	0.267521	0.12852	0.449075
20	6901563	rs6085726	G	0.288788	0.443925	0.389237	0.500239	0.0649274	0.0071	0.221182
20	8463131	rs1473685	C	0.20376	0.635514	0.579763	0.687339	0.290192	0.1419	0.477476
20	8807624	rs6056184	G	0.23197	0.401869	0.348513	0.458069	0.0715646	0.0075	0.241754
20	8809449	rs6039293	G	0.253929	0.401869	0.348513	0.458069	0.056455	0.006258	0.19832
20	11508980	rs4814019	A	0.227841	0.728972	0.675914	0.775396	0.361646	0.18472	0.567275
20	20042475	rs6136931	T	0.258953	0.0514019	0.0325176	0.0832658	0.386636	0.231464	0.55955
20	34105634	rs6060445	T	0.232477	0.32243	0.272741	0.377263	0.0553943	0.00272	0.199935
20	36957837	rs6024905	G	0.204278	0.528037	0.471869	0.583393	0.181745	0.07275	0.340375
20	42989267	rs4812829	G	0.2446	0.864486	0.820672	0.897743	0.461437	0.271431	0.66544
20	44380269	rs382558	A	0.264908	0.481308	0.425769	0.537389	0.131289	0.03354	0.309349
20	53233625	rs6098120	G	0.304121	0.420561	0.366563	0.476861	0.0764382	0.01652	0.196387
21	15649232	rs2822526	T	0.206027	0.598131	0.541931	0.651487	0.257285	0.114021	0.44892
21	34781050	rs2268241	A	0.225138	0.0934579	0.0663869	0.1323	0.418	0.232529	0.62288
21	35690786	rs2834442	T	0.237293	0.350467	0.299304	0.405963	0.0836428	0.00972	0.275657
21	36873843	rs2242748	T	0.213621	0.457944	0.4029	0.514207	0.147012	0.0451598	0.312
21	37381952	rs2212918	T	0.222437	0.0700935	0.0472331	0.105398	0.371947	0.20292	0.566369
21	39425758	rs762148	T	0.223084	0.700935	0.646814	0.749233	0.335432	0.1683	0.535812
21	40855257	rs2837046	G	0.221361	0.61215	0.556079	0.664971	0.305473	0.15652	0.486106
21	41282608	rs3819594	G	0.247887	0.668224	0.613147	0.718427	0.307041	0.16521	0.479376
21	41326917	rs720568	A	0.213568	0.537383	0.481147	0.592536	0.175789	0.0624	0.354069
21	41800106	rs2837623	T	0.282844	0.406542	0.353018	0.462774	0.0483243	0.00427	0.172882
21	43685754	rs413650	A	0.273714	0.584112	0.52783	0.637957	0.195315	0.0851	0.349252
22	30592487	rs713875	G	0.305815	0.588785	0.532525	0.642472	0.15198	0.041	0.346825
22	35156009	rs137257	G	0.261681	0.649533	0.594037	0.700696	0.270388	0.12056	0.467665
22	38085523	rs743837	G	0.372123	0.626168	0.570273	0.678407	0.1745	0.04752	0.391646
22	42552253	rs742086	T	0.370495	0.738318	0.685667	0.784064	0.277268	0.123323	0.48149
22	43411887	rs5759095	C	0.244215	0.504673	0.448759	0.560451	0.167635	0.0706075	0.3129
22	46762214	rs73889254	G	0.212091	0.411215	0.357528	0.467475	0.0874044	0.00996	0.286943
